# Supplementary material for: Analysis of Floral Organ Development and Sex Determination in Schisandra chinensis by Scanning Electron Microscopy and RNA-Sequencing
Source: Life (Basel). 2022 Aug 18;12(8):1260. doi: 10.3390/life12081260 (PMC9410518; doi:10.3390/life12081260)
Supplement: Supplementary file 1 [file life-12-01260-s001.zip › Supplementary Tables.xlsx]

## Sheet: Sheet1
Table S1 Data quality statistics after filtering
Sample	Length	Reads	Bases	Q20(%)	Q30 (%)	GC(%)	N(ppm)
C-1	148.74	52894560	7867543609	98.43	95.84	46.2	14.39
C-2	148.68	47679434	7088941482	98.44	95.87	46.2	14.26
C-3	148.76	59236204	8811681770	98.43	95.82	46.17	14.43
X-1	148.85	54256702	8076038640	98.32	95.61	46.11	14.47
X-2	148.72	51000512	7584558949	98.28	95.51	46.22	14.53
X-3	148.71	58047860	8632013031	98.44	95.86	46.26	14.74

## Sheet: Sheet2
Table S2 Unigene quantity and length distribution statistics
Type	Sequences	Bases	Min	Max	Average	N50	(A+T)%	(C+G)%
All_Contig	16180003	752337651	25	26323	46.5	47	55.21	44.79
All_Unigene	256452	148536381	201	29376	579.2	805	59.15	40.85

## Sheet: Sheet3
Table S3 Unigene distribution ratio and quantity of different lengths
Length(nt)	Total	<200	[200-500)	[500-1000)	[1000-1500)	[1500-2000)	>=2000
number	256452	0	178850	43160	14922	8281	11238
Percent(%)	100	0	69.74	16.83	5.82	3.23	4.38

## Sheet: Sheet4
Table S4 List of differentially expressed genes
geneID	length	M-1.rawreads	M-1.FPKM	M-2.rawreads	M-2.FPKM	M-3.rawreads	M-3.FPKM	F-1.rawreads	F-1.FPKM	F-2.rawreads	F-2.FPKM	F-3.rawreads	F-3.FPKM	baseMean	log2FoldChange	lfcSE	stat	pvalue	padj	Regulation	NR_protein_ID	NR_Description	NR_Identity	NR_Evalue	NR_Score	COG_ID	COG_Description	COG_Identity	COG_Evalue	COG_Score	Uniprot_ID	Uniprot_acc	Uniprot_Description	Uniprot_Identity	Uniprot_Evalue	Uniprot_Score	GO_ID	GO_type	KO_ID	KO_name	KO_Definition	KO_EC	KO_NumberOfPathway	Pathway_ID;Pathway_Des
TRINITY_DN100524_c0_g1_i1	1625	13067	458.92	12825	475.87	14734	466.8	105	3.63	57	2.19	105	3.26	6948.88	-7.3045	0.0958511	-76.2068	0	0	Down	gi|225430172|ref|XP_002282283.1|	unnamed protein product [Vitis vinifera]	49.9	9e-120	439.5	--	--	--	--	--	gi|28558098|sp|Q9FPW3.1|DBBT_TAXCU	Q9FPW3.1	RecName: Full=2-alpha-hydroxytaxane 2-O-benzoyltransferase; Short=TBT; AltName: Full=2-debenzoyl-7,13-diacetylbaccatin III-2-O-benzoyl transferase; Short=DBBT	21.9	0.00089	46.6	--	--	--	--	--	--	--	--
TRINITY_DN100616_c4_g4_i1	752	21432	2280.88	19466.4	2178.67	24784.2	2299.61	2	0.2	2	0.22	5	0.46	11141.6	-11.6524	0.291253	-40.0079	0	0	Down	--	--	--	--	--	--	--	--	--	--	--	--	--	--	--	--	--	--	--	--	--	--	--	--
TRINITY_DN100850_c1_g1_i1	1724	5188	169.34	5261	181.45	5861	172.78	328	10.56	298	10.64	386	11.15	2934.75	-4.10453	0.0644499	-63.6856	0	0	Down	gi|719977048|ref|XP_010248729.1|	PREDICTED: vignain-like [Nelumbo nucifera]	73.9	5e-161	576.6	gnl|CDD|229484	KOG1543, KOG1543, KOG1543, Cysteine proteinase Cathepsin L [Posttranslational modification, protein turnover, chaperones].	46.624	2.02e-106	333	gi|118158|sp|P12412.1|CYSEP_VIGMU	P12412.1	RecName: Full=Vignain; AltName: Full=Bean endopeptidase; AltName: Full=Cysteine proteinase; AltName: Full=Sulfhydryl-endopeptidase; Short=SH-EP; Contains: RecName: Full=Vignain-1; Contains: RecName: Full=Vignain-2; Flags: Precursor	73.4	7.4e-158	558.5	--	--	--	--	--	--	--	--
TRINITY_DN101367_c3_g1_i1	4885	1817	18.22	1739	18.46	1903	17.43	7575	75.56	6581	72.95	8667	77.59	4529.84	1.95218	0.0442643	44.1028	0	0	Ups	gi|769818330|ref|XP_011621441.1|	PREDICTED: DNA topoisomerase 2 [Amborella trichopoda]	78.8	0	1919.1	gnl|CDD|228304	KOG0355, KOG0355, KOG0355, DNA topoisomerase type II [Chromatin structure and dynamics].	60.929	0	1211	gi|1174740|sp|P30182.2|TOP2_ARATH	P30182.2	RecName: Full=DNA topoisomerase 2; AltName: Full=DNA topoisomerase II	69.7	0	1673.7	GO:0016853	F	--	--	--	--	--	--
TRINITY_DN102002_c0_g1_i1	1240	118	5.88	116	6.1	136	6.07	2755	134.52	2265	122.45	2997	131.34	1327.82	4.3019	0.0928514	46.331	0	0	Ups	gi|720031437|ref|XP_010265818.1|	PREDICTED: polygalacturonase inhibitor-like [Nelumbo nucifera]	51.1	1.9e-77	298.5	gnl|CDD|228566	KOG0618, KOG0618, KOG0618, Serine/threonine phosphatase 2C containing leucine-rich repeats, similar to SCN circadian oscillatory protein (SCOP) [Signal transduction mechanisms].	24.031	1.67e-09	57	gi|223635598|sp|A7PW81.1|PGIP_VITVI	A7PW81.1	RecName: Full=Polygalacturonase inhibitor; AltName: Full=Polygalacturonase-inhibiting protein; Short=PGIG; Flags: Precursor	49.4	7.3e-75	282.3	--	--	--	--	--	--	--	--
TRINITY_DN102689_c3_g1_i1	1687	1807	60.58	1740	61.64	2030	61.44	8136	268.84	7161	262.39	9269	274.9	4825.92	2.02983	0.0428462	47.3748	0	0	Ups	gi|567858482|ref|XP_006421924.1|	hypothetical protein CICLE_v10004755mg [Citrus clementina]	95.1	4.8e-241	842.4	gnl|CDD|229317	KOG1375, KOG1375, KOG1375, Beta tubulin [Cytoskeleton].	77.949	0	572	gi|54036487|sp|Q6VAF4.1|TBB9_GOSHI	Q6VAF4.1	RecName: Full=Tubulin beta-9 chain; AltName: Full=Beta-9-tubulin	94.6	1.7e-239	829.7	--	--	K07375	TUBB	tubulin beta	--	1	ko04145 Phagosome;
TRINITY_DN102888_c2_g1_i1	1387	10665	458.27	9988	453.2	11657	450.14	112	4.73	119	5.56	129	4.89	5548.48	-6.55649	0.0839959	-78.0573	0	0	Down	gi|720021871|ref|XP_010262862.1|	PREDICTED: glutelin type-A 1-like [Nelumbo nucifera]	75.8	1.6e-154	554.7	--	--	--	--	--	gi|126156|sp|P09800.1|LEGB_GOSHI	P09800.1	RecName: Full=Legumin B; AltName: Full=Beta-globulin B; AltName: Full=LEGB-C134; Contains: RecName: Full=Legumin B acidic chain; Contains: RecName: Full=Legumin B basic chain; Flags: Precursor [Gossypium hirsutum]	30.6	4.3e-07	57.4	GO:0045735	F	--	--	--	--	--	--
TRINITY_DN103149_c0_g2_i1	3150	1180	19.09	1144	19.58	1255	18.49	7120	114.32	5983	106.7	8105	116.8	3951.83	2.45254	0.0498872	49.1617	0	0	Ups	gi|720006052|ref|XP_010257859.1|	PREDICTED: pentatricopeptide repeat-containing protein At1g18485 [Nelumbo nucifera]	64.1	7.7e-176	626.7	--	--	--	--	--	gi|193806507|sp|Q0WN60.2|PPR48_ARATH	Q0WN60.2	RecName: Full=Pentatricopeptide repeat-containing protein At1g18485	52.7	2.9e-144	514.2	--	--	--	--	--	--	--	--
TRINITY_DN105606_c1_g1_i1	2089	4173	108.07	3874	106.06	4624	108.51	491	12.57	465	13.21	529	12.16	2387.95	-3.18684	0.0586384	-54.3472	0	0	Down	gi|590587174|ref|XP_007015899.1|	D-isomer specific 2-hydroxyacid dehydrogenase family protein isoform 1 [Theobroma cacao]	67.3	1.5e-135	492.3	gnl|CDD|228020	KOG0069, KOG0069, KOG0069, Glyoxylate/hydroxypyruvate reductase (D-isomer-specific 2-hydroxy acid dehydrogenase superfamily) [Energy production and conversion].	30.769	2.56e-75	256	gi|251757445|sp|P35136.3|SERA_BACSU	P35136.3	RecName: Full=D-3-phosphoglycerate dehydrogenase; Short=PGDH	28.3	4.9e-31	137.5	GO:0016616	F	--	--	--	--	--	--
TRINITY_DN106271_c4_g2_i1	3009	6524	111.11	6173	111.2	6990	108.34	1007	17.01	810	15.2	1096	16.62	3807.57	-2.85895	0.0497515	-57.4645	0	0	Down	gi|720010761|ref|XP_010259348.1|	PREDICTED: putative beta-D-xylosidase [Nelumbo nucifera]	71.7	0	1115.1	--	--	--	--	--	gi|75250279|sp|Q94KD8.1|BXL2_ARATH	Q94KD8.1	RecName: Full=Probable beta-D-xylosidase 2; Short=AtBXL2; Flags: Precursor	66	3.3e-294	1012.3	GO:0004553	F	--	--	--	--	--	--
TRINITY_DN106317_c0_g1_i1	3378	2362	35.37	2286	36.21	2407	32.84	384	5.71	332	5.48	404	5.39	1379.18	-2.75193	0.0696056	-39.536	0	0	Down	gi|769821320|ref|XP_006833044.2|	PREDICTED: cellulose synthase A catalytic subunit 8 [UDP-forming] [Amborella trichopoda]	80.1	0	1640.9	--	--	--	--	--	gi|73917716|sp|Q8LPK5.1|CESA8_ARATH	Q8LPK5.1	RecName: Full=Cellulose synthase A catalytic subunit 8 [UDP-forming]; Short=AtCesA8; AltName: Full=Protein IRREGULAR XYLEM 1; Short=AtIRX1; AltName: Full=Protein LEAF WILTING 2	74.2	0	1522.3	GO:0016021	C	--	--	--	--	--	--
TRINITY_DN107671_c0_g1_i1	2249	5824	138.31	5470	137.34	5716	123.13	54	1.27	43	1.12	55	1.16	2922.38	-6.83323	0.122878	-55.6099	0	0	Down	gi|661884982|emb|CDP11514.1|	unnamed protein product [Coffea canephora]	73.8	5e-201	709.9	--	--	--	--	--	gi|114149313|sp|Q2V4L8.2|GUN3_ARATH	Q2V4L8.2	RecName: Full=Endoglucanase 3; AltName: Full=Cellulase 5; Short=AtCEL5; AltName: Full=Endo-1,4-beta glucanase 3; Flags: Precursor	69.3	1.9e-193	677.2	--	--	--	--	--	--	--	--
TRINITY_DN107832_c0_g1_i1	1545	1780	66.6	1772	70.04	2123	71.58	6874	253.13	6088	248.51	7768	256.75	4238.17	1.76107	0.0466102	37.7829	0	0	Ups	gi|720054935|ref|XP_010273218.1|	PREDICTED: annexin-like protein RJ4 [Nelumbo nucifera]	65.9	5.8e-108	400.2	gnl|CDD|228765	KOG0819, KOG0819, KOG0819, Annexin [Intracellular trafficking, secretion, and vesicular transport].	46.405	4.38e-133	398	gi|21264397|sp|P51074.2|ANX4_FRAAN	P51074.2	RecName: Full=Annexin-like protein RJ4	63	2.1e-103	377.5	--	--	--	--	--	--	--	--
TRINITY_DN107919_c0_g1_i1	1274	2844	136.71	2577	130.77	3157	136.04	28	1.32	31	1.62	20	0.85	1469.03	-6.72258	0.160729	-41.8256	0	0	Down	gi|590688377|ref|XP_007042930.1|	Uncharacterized protein isoform 1 [Theobroma cacao]	50.5	3.3e-69	271.2	--	--	--	--	--	--	--	--	--	--	--	--	--	--	--	--	--	--	--
TRINITY_DN108313_c1_g1_i1	2531	7826	162.12	7480	163.86	7972	150.03	7	0.14	3	0.07	11	0.2	3967.83	-9.62637	0.247952	-38.8235	0	0	Down	gi|586775339|ref|XP_006857470.1|	hypothetical protein AMTR_s00067p00188650 [Amborella trichopoda]	61.7	2e-235	824.3	gnl|CDD|228819	KOG0873, KOG0873, KOG0873, C-4 sterol methyl oxidase [Lipid transport and metabolism].	21.865	9.79e-09	56.6	gi|408407605|sp|F4HVY0.1|CER1_ARATH	F4HVY0.1	RecName: Full=Protein ECERIFERUM 1	51.5	3.1e-197	689.9	--	--	K15404	K15404, CER1	aldehyde decarbonylase	EC:4.1.99.5	2	ko00073 Cutin, suberine and wax biosynthesis;ko01110 Biosynthesis of secondary metabolites;
TRINITY_DN108451_c1_g1_i1	2265	1937.7	45.64	1855.79	46.21	1998	42.69	42	0.98	35	0.91	55	1.15	1006.93	-5.48544	0.134624	-40.7463	0	0	Down	gi|719987727|ref|XP_010252105.1|	PREDICTED: adenine/guanine permease AZG1-like [Nelumbo nucifera]	76.8	4.9e-241	842.8	--	--	--	--	--	gi|75207346|sp|Q9SRK7.1|AZG1_ARATH	Q9SRK7.1	RecName: Full=Adenine/guanine permease AZG1; AltName: Full=AzgA-homolog protein; AltName: Full=Protein AZAGUANINE RESISTANT 1; Short=AtAzg1	71.1	8.6e-231	801.2	--	--	--	--	--	--	--	--
TRINITY_DN108894_c0_g1_i1	2709	2437	46.72	2153	43.65	2274	39.63	355	6.75	299	6.31	358	6.11	1329.53	-2.85561	0.0758495	-37.6484	0	0	Down	gi|769794353|ref|XP_011628838.1|	PREDICTED: subtilisin-like protease SBT5.3 [Amborella trichopoda]	66.2	1.4e-290	1007.7	gnl|CDD|229096	KOG1153, KOG1153, KOG1153, Subtilisin-related protease/Vacuolar protease B [Posttranslational modification, protein turnover, chaperones].	29.787	3.85e-07	51.2	gi|75171193|sp|Q9FK76.1|SBT56_ARATH	Q9FK76.1	RecName: Full=Subtilisin-like protease SBT5.6; AltName: Full=Subtilase subfamily 5 member 6; Short=AtSBT5.6; Flags: Precursor	51.7	2.1e-220	766.9	--	--	--	--	--	--	--	--
TRINITY_DN109890_c1_g1_i1	3287	594	9.17	550	8.98	587	8.25	3055	46.8	2696	45.87	3535	48.6	1759.94	2.30867	0.0597971	38.6084	0	0	Ups	gi|719979090|ref|XP_010249361.1|	PREDICTED: DNA replication licensing factor MCM2 [Nelumbo nucifera]	83.1	0	1544.3	gnl|CDD|228426	KOG0477, KOG0477, KOG0477, DNA replication licensing factor, MCM2 component [Replication, recombination and repair].	53.276	0	1154	gi|614093239|sp|B8BKI8.1|MCM2_ORYSI	B8BKI8.1	RecName: Full=DNA replication licensing factor MCM2; AltName: Full=Minichromosome maintenance protein 2	77.7	0	1443.7	GO:0005634	C	K02540	MCM2	DNA replication licensing factor MCM2	EC:3.6.4.12	1	ko03030 DNA replication;
TRINITY_DN110173_c1_g1_i2	2111	3251.61	83.17	3024.44	81.78	3592.84	83.29	262.69	6.64	189.76	5.33	253.76	5.76	1788.19	-3.89169	0.0741363	-52.4938	0	0	Down	gi|586685556|ref|XP_006841705.1|	hypothetical protein AMTR_s00003p00252470 [Amborella trichopoda]	71.4	8.1e-137	496.5	--	--	--	--	--	gi|75273137|sp|Q9LD44.1|NAC56_ARATH	Q9LD44.1	RecName: Full=NAC transcription factor 56; Short=AtNAC056; AltName: Full=NAC domain-containing protein 2; Short=AtNAC2; AltName: Full=Protein NAC-REGULATED SEED MORPHOLOGY 1	51.1	6.8e-89	329.7	--	--	--	--	--	--	--	--
TRINITY_DN110273_c1_g1_i1	689	66394	8277.89	61366	8036.84	78157	8423.58	10	1.19	8	1.04	5	0.53	34928.2	-12.5353	0.232602	-53.8917	0	0	Down	gi|255564729|ref|XP_002523359.1|	Nonspecific lipid-transfer protein 3 precursor, putative [Ricinus communis]	50	1e-16	95.9	--	--	--	--	--	gi|128376|sp|P07597.1|NLTP1_HORVU	P07597.1	RecName: Full=Non-specific lipid-transfer protein 1; Short=LTP 1; AltName: Full=Probable amylase/protease inhibitor; Flags: Precursor	41.8	2.1e-15	84	--	--	--	--	--	--	--	--
TRINITY_DN110326_c0_g1_i1	2230	3707	88.91	3567	90.45	3631	78.99	173	4.1	131	3.45	179	3.81	1935.41	-4.58115	0.085303	-53.7045	0	0	Down	gi|720002368|ref|XP_010256659.1|	PREDICTED: laccase-4 [Nelumbo nucifera]	79.6	3e-267	929.9	gnl|CDD|229205	KOG1263, KOG1263, KOG1263, Multicopper oxidases [Secondary metabolites biosynthesis, transport and catabolism].	45.76	0	729	gi|75318640|sp|O80434.2|LAC4_ARATH	O80434.2	RecName: Full=Laccase-4; AltName: Full=Benzenediol:oxygen oxidoreductase 4; AltName: Full=Diphenol oxidase 4; AltName: Full=Protein IRREGULAR XYLEM 12; AltName: Full=Urishiol oxidase 4; Flags: Precursor	72.3	3.2e-246	852.4	GO:0055114	P	--	--	--	--	--	--
TRINITY_DN112098_c0_g1_i1	2316	1560	35.8	1563	37.93	1667	34.72	63	1.43	72	1.82	57	1.16	846.694	-4.69071	0.121122	-38.7271	0	0	Down	gi|720006476|ref|XP_010257993.1|	PREDICTED: cytochrome P450 78A5 [Nelumbo nucifera]	67.7	1.5e-184	655.2	gnl|CDD|228106	KOG0156, KOG0156, KOG0156, Cytochrome P450 CYP2 subfamily [Secondary metabolites biosynthesis, transport and catabolism].	36.853	9.78e-140	432	gi|75311380|sp|Q9LMX7.1|C78A5_ARATH	Q9LMX7.1	RecName: Full=Cytochrome P450 78A5; AltName: Full=Protein KLUH	61.6	5.8e-166	585.9	GO:0048513	P	--	--	--	--	--	--
TRINITY_DN112563_c3_g12_i1	2587	1260	25.46	1251	26.73	1321	24.25	5643	112.95	4752	105.6	6260	112.46	3280.78	2.00666	0.0508184	39.4868	0	0	Ups	gi|720042982|ref|XP_010269414.1|	PREDICTED: aspartic proteinase nepenthesin-1-like [Nelumbo nucifera]	72.9	9.2e-167	596.3	gnl|CDD|229281	KOG1339, KOG1339, KOG1339, Aspartyl protease [Posttranslational modification, protein turnover, chaperones].	33.247	2.15e-70	249	gi|75097043|sp|O04496.1|AED3_ARATH	O04496.1	RecName: Full=Aspartyl protease AED3; AltName: Full=Apoplastic EDS1-dependent protein 3; Flags: Precursor	52.3	1.1e-120	435.6	GO:0006508	P	--	--	--	--	--	--
TRINITY_DN112767_c1_g1_i2	1071	2270	138.7	2256	145.38	2478	134.88	13492	803.98	11129	733.49	14045	751.19	7304.2	2.35454	0.0477336	49.3266	0	0	Ups	gi|586707346|ref|XP_006846131.1|	hypothetical protein AMTR_s00012p00157270 [Amborella trichopoda]	75.4	2.1e-104	387.9	--	--	--	--	--	gi|2501182|sp|Q41350.1|OLP1_SOLLC	Q41350.1	RecName: Full=Osmotin-like protein; Flags: Precursor	72.6	3.9e-101	369.4	--	--	--	--	--	--	--	--
TRINITY_DN112907_c0_g1_i1	1922	2505	71.65	2381	71.98	2803	72.55	36	1.02	28	0.88	40	1.01	1322.89	-6.20928	0.144678	-42.918	0	0	Down	gi|720009751|ref|XP_010259032.1|	PREDICTED: vacuolar-processing enzyme-like [Nelumbo nucifera]	73.4	6.4e-189	669.5	gnl|CDD|229290	KOG1348, KOG1348, KOG1348, Asparaginyl peptidases [Posttranslational modification, protein turnover, chaperones].	64.01	0	673	gi|1351409|sp|P49042.1|VPE_RICCO	P49042.1	RecName: Full=Vacuolar-processing enzyme; Short=VPE; Flags: Precursor	66.7	7.9e-177	621.7	--	--	--	--	--	--	--	--
TRINITY_DN113383_c2_g1_i1	1584	45493	1649.66	43539	1667.87	49539	1619.59	5	0.18	7	0.28	12	0.38	23568.8	-11.9641	0.230058	-52.0047	0	0	Down	gi|470126245|ref|XP_004299100.1|	PREDICTED: BURP domain-containing protein 3-like [Fragaria vesca subsp. vesca]	55.6	5.2e-72	280.8	--	--	--	--	--	gi|75099282|sp|O65009.1|BNM2A_BRANA	O65009.1	RecName: Full=BURP domain-containing protein BNM2A; AltName: Full=Brassica napus microspore-derived embryo protein 2; Short=BNM2; Flags: Precursor	40.9	7.5e-48	193	--	--	--	--	--	--	--	--
TRINITY_DN113418_c0_g1_i1	3186	835	13.34	733	12.39	759	11.04	4497	71.3	4049	71.31	5069	72.14	2548.52	2.4356	0.0566434	42.9989	0	0	Ups	gi|159461700|gb|ABW96889.1|	CMT-type DNA-methyltransferase [Elaeis guineensis]	68	0	1105.9	gnl|CDD|229850	KOG1911, KOG1911, KOG1911, Heterochromatin-associated protein HP1 and related CHROMO domain proteins [Chromatin structure and dynamics].	23.596	1.14e-06	50.4	gi|75168496|sp|Q9AXT8.1|CMT1_MAIZE	Q9AXT8.1	RecName: Full=DNA (cytosine-5)-methyltransferase 1; AltName: Full=Chromomethylase 1; AltName: Full=DNA cytosine methyltransferase MET2a; AltName: Full=Zea methyltransferase2; Short=Zmet2	60.2	4e-266	919.1	GO:0090116	P	--	--	--	--	--	--
TRINITY_DN114045_c2_g1_i1	2345	1761	39.84	1614	38.6	1869	38.37	246	5.51	219	5.44	288	5.79	1010.21	-2.89303	0.0769851	-37.5791	0	0	Down	gi|702488909|ref|XP_010035244.1|	hypothetical protein EUGRSUZ_K00371 [Eucalyptus grandis]	52.4	3.2e-142	514.6	--	--	--	--	--	gi|75163815|sp|Q93ZR6.1|WSD1_ARATH	Q93ZR6.1	RecName: Full=O-acyltransferase WSD1; AltName: Full=Diacylglycerol O-acyltransferase; Short=DGAT; AltName: Full=Long-chain-alcohol O-fatty-acyltransferase; AltName: Full=Wax synthase; Short=WS	40.5	1.9e-92	341.7	--	--	--	--	--	--	--	--
TRINITY_DN114348_c2_g1_i1	4369	357	4.04	341	4.08	408	4.21	3446	38.74	2914	36.4	3952	39.87	1813.04	3.10229	0.066467	46.674	0	0	Ups	gi|672138311|ref|XP_008792908.1|	PREDICTED: leucine-rich repeat receptor protein kinase EXS isoform X1 [Phoenix dactylifera]	65.2	0	1360.5	gnl|CDD|229129	KOG1187, KOG1187, KOG1187, Serine/threonine protein kinase [Signal transduction mechanisms].	54.028	4.63e-90	319	gi|75330814|sp|Q8RZV7.1|MSP1_ORYSJ	Q8RZV7.1	RecName: Full=Leucine-rich repeat receptor protein kinase MSP1; AltName: Full=Protein MULTIPLE SPOROCYTE 1; Flags: Precursor	54.6	0	1120.1	--	--	K13415	BRI1	protein brassinosteroid insensitive 1	EC:2.7.10.1 2.7.11.1	1	ko04075 Plant hormone signal transduction;
TRINITY_DN115332_c1_g11_i1	2350	7807	176.16	7158	170.78	8381	171.65	1806	40.34	1567	38.85	1951	39.11	4809.36	-2.23385	0.042778	-52.2196	0	0	Down	gi|720027538|ref|XP_010264605.1|	PREDICTED: asparagine synthetase [glutamine-hydrolyzing] 1 [Nelumbo nucifera]	84.6	1e-302	1047.7	gnl|CDD|228519	KOG0571, KOG0571, KOG0571, Asparagine synthase (glutamine-hydrolyzing) [Amino acid transport and metabolism].	62.77	0	927	gi|399064|sp|P31752.2|ASNS_ASPOF	P31752.2	RecName: Full=Asparagine synthetase [glutamine-hydrolyzing]; Short=AS	82.3	6.5e-298	1024.2	GO:0005524	F	K01953	asnB, ASNS	asparagine synthase (glutamine-hydrolysing)	EC:6.3.5.4	3	ko00250 Alanine, aspartate and glutamate metabolism;ko01100 Metabolic pathways;ko01110 Biosynthesis of secondary metabolites;
TRINITY_DN115884_c0_g1_i1	2046	18213	483.45	16836	472.4	19908	478.7	4	0.1	4	0.12	4	0.09	9339.36	-11.2426	0.277048	-40.58	0	0	Down	gi|641854576|gb|KDO73370.1|	hypothetical protein CISIN_1g038123mg [Citrus sinensis]	68.7	1.7e-203	718	--	--	--	--	--	gi|114149941|sp|Q570B4.2|KCS10_ARATH	Q570B4.2	RecName: Full=3-ketoacyl-CoA synthase 10; Short=KCS-10; AltName: Full=Protein FIDDLEHEAD; AltName: Full=Very long-chain fatty acid condensing enzyme 10; Short=VLCFA condensing enzyme 10	56.6	5.8e-170	599	--	--	K15397	KCS	3-ketoacyl-CoA synthase	EC:2.3.1.199	2	ko00062 Fatty acid elongation;ko01110 Biosynthesis of secondary metabolites;
TRINITY_DN116117_c1_g16_i1	2396	1629.11	35.95	1528	35.65	1624.88	32.55	91	1.99	83	2.01	95	1.86	857.154	-4.22109	0.107101	-39.4122	0	0	Down	gi|743882082|ref|XP_010909066.1|	PREDICTED: uncharacterized protein LOC105035260 isoform X1 [Elaeis guineensis]	66.5	1.5e-134	489.2	--	--	--	--	--	--	--	--	--	--	--	--	--	--	--	--	--	--	--
TRINITY_DN116378_c4_g1_i1	2335	5299.5	120.47	5234.06	125.81	5727.98	118.18	1048.63	23.59	930.76	23.25	1217.09	24.58	3272.48	-2.45027	0.0495946	-49.4061	0	0	Down	gi|719965339|ref|XP_010256203.1|	PREDICTED: protein NRT1/ PTR FAMILY 2.13-like [Nelumbo nucifera]	56.9	2.9e-180	641	gnl|CDD|229179	KOG1237, KOG1237, KOG1237, H+/oligopeptide symporter [Amino acid transport and metabolism].	45.138	0	597	gi|75158815|sp|Q8RX77.1|PTR21_ARATH	Q8RX77.1	RecName: Full=Protein NRT1/ PTR FAMILY 2.13; Short=AtNPF2.13; AltName: Full=Nitrate transporter 1.7	49.6	1.1e-156	555.1	--	--	--	--	--	--	--	--
TRINITY_DN116728_c0_g3_i1	938	7194	534.46	6970	545.69	8117	533.82	1704	122.85	1514	120.58	1905	123.27	4596.58	-2.2225	0.0440256	-50.4819	0	0	Down	gi|966774330|dbj|BAU20368.1|	flavonol synthase [Tricyrtis sp. Shinonome]	66.6	3e-115	423.7	gnl|CDD|228093	KOG0143, KOG0143, KOG0143, Iron/ascorbate family oxidoreductases [Secondary metabolites biosynthesis, transport and catabolism, General function prediction only].	43.772	3.99e-105	311	gi|14916566|sp|Q9ZWQ9.1|FLS_CITUN	Q9ZWQ9.1	RecName: Full=Flavonol synthase/flavanone 3-hydroxylase; AltName: Full=CitFLS; Short=FLS	66.2	8.2e-111	401.4	GO:0016491	F	--	--	--	--	--	--
TRINITY_DN116779_c3_g2_i2	1160	2393	130.68	2350	135.41	2676	130.59	10117	540.17	9189	542.97	11704	560.88	6159.38	1.95461	0.0405044	48.2568	0	0	Ups	gi|657975005|ref|XP_008379344.1|	PREDICTED: tubulin alpha-2 chain [Malus domestica]	94	1.9e-188	667.2	gnl|CDD|229318	KOG1376, KOG1376, KOG1376, Alpha tubulin [Cytoskeleton].	83.478	0	593	gi|464840|sp|P33623.1|TBA1_ANEPH	P33623.1	RecName: Full=Tubulin alpha-1 chain	94	2.4e-189	662.5	GO:0005525	F	K07374	TUBA	tubulin alpha	--	1	ko04145 Phagosome;
TRINITY_DN117260_c6_g12_i4	1759	674.66	21.49	681.46	22.93	710.85	20.45	4530.43	142.29	3772.52	131.41	4815.22	135.74	2424.84	2.55197	0.0583732	43.7182	0	0	Ups	gi|720011176|ref|XP_010259480.1|	PREDICTED: endoglucanase 17-like [Nelumbo nucifera]	81.9	8e-231	808.5	--	--	--	--	--	gi|75220064|sp|O81416.1|GUN17_ARATH	O81416.1	RecName: Full=Endoglucanase 17; AltName: Full=Endo-1,4-beta glucanase 17; Flags: Precursor	78.3	1.9e-222	773.1	--	--	K01179	E3.2.1.4	endoglucanase	EC:3.2.1.4	2	ko00500 Starch and sucrose metabolism;ko01100 Metabolic pathways;
TRINITY_DN117620_c0_g1_i1	3230	26497	416.97	24204	402.91	27845	399.04	7	0.11	3	0.05	4	0.06	13356.2	-11.6214	0.265825	-43.7183	0	0	Down	gi|719972446|ref|XP_010277584.1|	PREDICTED: probable linoleate 9S-lipoxygenase 5 isoform X1 [Nelumbo nucifera]	68.4	0	1222.6	--	--	--	--	--	gi|75282482|sp|Q43191.1|LOX15_SOLTU	Q43191.1	RecName: Full=Probable linoleate 9S-lipoxygenase 5; AltName: Full=Leaf lipoxygenase	62.5	0	1132.5	GO:0055114	P	--	--	--	--	--	--
TRINITY_DN117923_c4_g1_i1	2589	2479	50.04	2410	51.45	2575	47.23	317	6.34	211	4.68	342	6.14	1407.55	-3.19819	0.0789293	-40.5197	0	0	Down	gi|720020526|ref|XP_010262430.1|	PREDICTED: cellulose synthase A catalytic subunit 4 [UDP-forming] [Nelumbo nucifera]	74.9	0	1255	--	--	--	--	--	gi|75322910|sp|Q69P51.1|CESA9_ORYSJ	A2Z1C8.1	RecName: Full=Cellulose synthase A catalytic subunit 9 [UDP-forming]; AltName: Full=OsCesA9	58.1	5.9e-284	978	GO:0016020	C	--	--	--	--	--	--
TRINITY_DN117967_c10_g2_i2	1229	1783.73	90	1697.91	90.42	1983.56	89.61	80	3.95	99.27	5.43	86.2	3.82	971.417	-4.42911	0.106372	-41.638	0	0	Down	gi|410591616|sp|B3TPQ7.1|ATESY_MAGGA	alpha-terpineol synthase [Magnolia grandiflora]	57.1	1.2e-132	481.9	--	--	--	--	--	gi|410591616|sp|B3TPQ7.1|ATESY_MAGGA	B3TPQ7.1	RecName: Full=Alpha-terpineol synthase, chloroplastic; Short=Mg17; Flags: Precursor [Magnolia grandiflora]	57.1	6.2e-135	481.9	GO:0009570	C	--	--	--	--	--	--
TRINITY_DN117967_c4_g1_i1	811	2403.19	224.91	2261.76	222.78	2583.13	212.05	156.26	14.09	194.52	19.34	243.22	19.68	1326.24	-3.69598	0.083116	-44.4677	0	0	Down	gi|720037990|ref|XP_010267843.1|	PREDICTED: alpha-terpineol synthase, chloroplastic-like [Nelumbo nucifera]	43.2	2.7e-40	174.5	--	--	--	--	--	gi|75223392|sp|Q6PWU2.1|ATESY_VITVI	Q6PWU2.1	RecName: Full=(-)-alpha-terpineol synthase	50.6	1.6e-38	161	--	--	--	--	--	--	--	--
TRINITY_DN118025_c1_g4_i1	1438	1836	75.29	1649	71.41	1933	71.3	30	1.21	36	1.61	44	1.59	938.121	-5.6339	0.14419	-39.0728	0	0	Down	--	--	--	--	--	--	--	--	--	--	--	--	--	--	--	--	--	--	--	--	--	--	--	--
TRINITY_DN119638_c4_g1_i1	2867	1779.72	32	1878	35.72	1946.23	31.83	56.14	1	44.75	0.89	45.3	0.72	978.416	-5.29569	0.13268	-39.9133	0	0	Down	gi|568857834|ref|XP_006482469.1|	PREDICTED: long-chain-alcohol oxidase FAO4A [Citrus sinensis]	61.8	1.9e-266	927.5	gnl|CDD|229180	KOG1238, KOG1238, KOG1238, Glucose dehydrogenase/choline dehydrogenase/mandelonitrile lyase (GMC oxidoreductase family) [General function prediction only].	19.577	1.35e-13	72.4	gi|300680983|sp|O65709.2|FAO4A_ARATH	O65709.2	RecName: Full=Long-chain-alcohol oxidase FAO4A; AltName: Full=Long-chain fatty alcohol oxidase 4A	53.6	6e-221	768.8	--	--	--	--	--	--	--	--
TRINITY_DN119638_c4_g1_i3	2941	5056.47	88.35	4603.3	85.07	5265.83	83.72	749.37	12.99	674.08	12.97	898.43	13.97	2903.72	-2.78653	0.0516697	-53.9296	0	0	Down	gi|568857834|ref|XP_006482469.1|	PREDICTED: long-chain-alcohol oxidase FAO4A [Citrus sinensis]	60.5	2.8e-260	907.1	gnl|CDD|229180	KOG1238, KOG1238, KOG1238, Glucose dehydrogenase/choline dehydrogenase/mandelonitrile lyase (GMC oxidoreductase family) [General function prediction only].	18.351	2.41e-15	77.8	gi|300680983|sp|O65709.2|FAO4A_ARATH	O65709.2	RecName: Full=Long-chain-alcohol oxidase FAO4A; AltName: Full=Long-chain fatty alcohol oxidase 4A	52.9	1e-215	751.5	--	--	--	--	--	--	--	--
TRINITY_DN119638_c4_g1_i4	1061	1532.69	94.91	1436.79	93.84	1695.39	93.49	57.85	3.49	43.99	2.94	48.25	2.61	816.498	-4.99606	0.130106	-38.4	0	0	Down	gi|590680506|ref|XP_007040880.1|	Long-chain fatty alcohol dehydrogenase family protein [Theobroma cacao]	70.6	2.9e-151	543.5	--	--	--	--	--	gi|300680983|sp|O65709.2|FAO4A_ARATH	O65709.2	RecName: Full=Long-chain-alcohol oxidase FAO4A; AltName: Full=Long-chain fatty alcohol oxidase 4A	62.5	2.2e-128	459.9	--	--	--	--	--	--	--	--
TRINITY_DN120313_c6_g19_i1	2244	28626.9	681.59	26290.8	661.82	30684	662.69	9.71	0.23	12.72	0.33	3.37	0.07	14553	-11.2237	0.226521	-49.5483	0	0	Down	gi|302143188|emb|CBI20483.3|	unnamed protein product [Vitis vinifera]	42.2	1.9e-123	452.2	--	--	--	--	--	gi|75223414|sp|Q6Q3H3.1|TPSGD_VITVI	Q6Q3H3.1	RecName: Full=(-)-germacrene D synthase	41.9	4.1e-124	446.8	--	--	K15803	GERD	(-)-germacrene D synthase	EC:4.2.3.75	1	ko00909 Sesquiterpenoid and triterpenoid biosynthesis;
TRINITY_DN120313_c6_g19_i2	1996	10394.1	284.14	9444.17	272.9	11328	280.42	12.29	0.33	3.28	0.1	10.63	0.26	5297.51	-9.82473	0.231107	-42.5115	0	0	Down	gi|297739329|emb|CBI28980.3|	unnamed protein product [Vitis vinifera]	43.4	7.7e-97	363.6	--	--	--	--	--	gi|75223414|sp|Q6Q3H3.1|TPSGD_VITVI	Q6Q3H3.1	RecName: Full=(-)-germacrene D synthase	45	4.6e-87	323.6	--	--	K15803	GERD	(-)-germacrene D synthase	EC:4.2.3.75	1	ko00909 Sesquiterpenoid and triterpenoid biosynthesis;
TRINITY_DN120400_c6_g1_i2	3005	8360	142.59	7277	131.28	8335	129.38	1873	31.69	1673	31.43	2103	31.93	4968.78	-2.18742	0.0452828	-48.3058	0	0	Down	gi|672162720|ref|XP_008801184.1|	PREDICTED: beta-glucosidase 31-like [Phoenix dactylifera]	60.3	5.3e-174	620.5	gnl|CDD|228573	KOG0626, KOG0626, KOG0626, Beta-glucosidase, lactase phlorizinhydrolase, and related proteins [Carbohydrate transport and metabolism].	44.96	0	575	gi|281312184|sp|B7F7K7.1|BGL31_ORYSJ	B7F7K7.1	RecName: Full=Beta-glucosidase 31; Short=Os9bglu31; Flags: Precursor	54.1	3.9e-154	547	--	--	K01188	E3.2.1.21	beta-glucosidase	EC:3.2.1.21	5	ko00460 Cyanoamino acid metabolism;ko00500 Starch and sucrose metabolism;ko00940 Phenylpropanoid biosynthesis;ko01100 Metabolic pathways;ko01110 Biosynthesis of secondary metabolites;
TRINITY_DN120557_c0_g8_i1	1134	3204.09	180.58	3297.44	196.07	3719.8	187.18	18	0.99	12	0.73	10	0.49	1744.92	-7.80813	0.206673	-37.7801	0	0	Down	gi|586693594|ref|XP_006843371.1|	hypothetical protein AMTR_s00053p00085940 [Amborella trichopoda]	71.3	1.8e-111	411.4	--	--	--	--	--	gi|1346225|sp|P22503.2|GUN_PHAVU	P22503.2	RecName: Full=Endoglucanase; AltName: Full=Abscission cellulase; AltName: Full=Endo-1,4-beta-glucanase; Flags: Precursor	68.1	1.6e-105	384	--	--	--	--	--	--	--	--
TRINITY_DN120815_c6_g3_i1	3501	776	11.17	673	10.25	807	10.59	3449	49.3	3063	48.63	3870	49.65	2023.65	2.09259	0.0547983	38.1871	0	0	Ups	gi|720015962|ref|XP_010261001.1|	PREDICTED: ribonucleoside-diphosphate reductase large subunit [Nelumbo nucifera]	86.8	0	1438.7	gnl|CDD|229056	KOG1112, KOG1112, KOG1112, Ribonucleotide reductase, alpha subunit [Nucleotide transport and metabolism].	71.656	0	1450	gi|56749666|sp|Q9SJ20.1|RIR1_ARATH	Q9SJ20.1	RecName: Full=Ribonucleoside-diphosphate reductase large subunit; AltName: Full=Protein DEFECTIVE IN POLLEN DNA DEGRADATION 2; AltName: Full=Ribonucleoside-diphosphate reductase R1 subunit; Short=AtRNR1	82.2	0	1378.2	GO:0055114	P	K10807	RRM1	ribonucleoside-diphosphate reductase subunit M1	EC:1.17.4.1	4	ko00230 Purine metabolism;ko00240 Pyrimidine metabolism;ko00480 Glutathione metabolism;ko01100 Metabolic pathways;
TRINITY_DN121314_c4_g6_i1	3525	5910	84.44	4963	75.01	5613	73.08	49	0.7	61	0.96	65	0.83	2831.78	-6.59125	0.117857	-55.9258	0	0	Down	gi|720067180|ref|XP_010276726.1|	PREDICTED: plasma membrane ATPase 4-like [Nelumbo nucifera]	83.8	0	1589.3	gnl|CDD|228154	KOG0205, KOG0205, KOG0205, Plasma membrane H+-transporting ATPase [Inorganic ion transport and metabolism].	86.214	0	1737	gi|416664|sp|Q03194.1|PMA4_NICPL	Q03194.1	RecName: Full=Plasma membrane ATPase 4; AltName: Full=Proton pump 4	80.2	0	1522.7	--	--	K01535	PMA1, PMA2	H+-transporting ATPase	EC:3.6.3.6	1	ko00190 Oxidative phosphorylation;
TRINITY_DN121333_c3_g1_i1	2590	2193	44.25	2122	45.28	2248	41.22	41	0.82	38	0.84	32	0.57	1135.76	-5.89529	0.143157	-41.1807	0	0	Down	gi|743862356|ref|XP_010943512.1|	PREDICTED: protein NRT1/ PTR FAMILY 7.2 isoform X1 [Elaeis guineensis]	71.7	7.4e-233	815.8	gnl|CDD|229179	KOG1237, KOG1237, KOG1237, H+/oligopeptide symporter [Amino acid transport and metabolism].	44.406	0	644	gi|310947340|sp|Q9LQL2.2|PTR14_ARATH	Q9LQL2.2	RecName: Full=Protein NRT1/ PTR FAMILY 7.3; Short=AtNPF7.3; AltName: Full=Nitrate transporter 1.5	64.1	2.1e-209	730.3	--	--	--	--	--	--	--	--
TRINITY_DN121858_c0_g31_i2	802	502.26	47.89	492.14	49.38	498.31	41.64	3787.58	347.66	2985.48	302.15	3890.85	320.55	1938.4	2.71908	0.0686605	39.6018	0	0	Ups	gi|148906576|gb|ABR16440.1|	unknown [Picea sitchensis]	50.9	3.1e-65	257.3	--	--	--	--	--	gi|75134780|sp|Q6ZA27.1|BURPC_ORYSJ	Q6ZA27.1	RecName: Full=BURP domain-containing protein 12; Short=OsBURP12; Flags: Precursor	41	3.9e-53	209.5	--	--	--	--	--	--	--	--
TRINITY_DN130881_c0_g1_i1	883	2447	199.62	2377	204.25	2798	201.35	440	34.74	409	35.65	500	35.43	1508.52	-2.59427	0.0644473	-40.2541	0	0	Down	gi|720032637|ref|XP_010266178.1|	PREDICTED: dirigent protein 19-like [Nelumbo nucifera]	47.8	4.9e-35	157.1	--	--	--	--	--	--	--	--	--	--	--	--	--	--	--	--	--	--	--
TRINITY_DN137984_c0_g2_i1	795	40	3.87	38	3.87	36	3.05	2987	278.08	2803	287.69	3467	289.7	1483.04	6.1441	0.138701	44.2974	0	0	Ups	--	--	--	--	--	--	--	--	--	--	--	--	--	--	--	--	--	--	--	--	--	--	--	--
TRINITY_DN145727_c0_g1_i1	785	8380	828.29	7390	768.53	9501	821.67	13	1.24	11	1.15	10	0.85	4290.75	-9.25049	0.214152	-43.1959	0	0	Down	gi|586761154|ref|XP_006854394.1|	hypothetical protein AMTR_s00039p00184170 [Amborella trichopoda]	54.2	3.3e-19	104.4	gnl|CDD|232669	KOG4744, KOG4744, KOG4744, Uncharacterized conserved protein [Function unknown].	26.596	8.42e-12	61.2	gi|24418488|sp|O49816.1|LEA1_CICAR	O49816.1	RecName: Full=Late embryogenesis abundant protein 1; AltName: Full=CapLEA-1 [Cicer arietinum]	38.9	9.5e-12	72	--	--	--	--	--	--	--	--
TRINITY_DN153836_c0_g1_i1	1470	203	8.09	161	6.78	204	7.32	4744	185.94	4087	177.52	5214	183.42	2315.08	4.50311	0.0757706	59.4309	0	0	Ups	--	--	--	--	--	--	--	--	--	--	--	--	--	--	--	--	--	--	--	--	--	--	--	--
TRINITY_DN15802_c0_g1_i1	2365	384	8.6	322	7.63	392	7.97	2656	58.89	2331	57.37	3071	61.11	1457.61	2.7592	0.0674691	40.8958	0	0	Ups	gi|1035963691|gb|OAY84165.1|	Replication protein A 70 kDa DNA-binding subunit B [Ananas comosus]	70.2	3.6e-250	873.2	--	--	--	--	--	gi|122247374|sp|Q10Q08.1|RFA1B_ORYSJ	Q10Q08.1	RecName: Full=Replication protein A 70 kDa DNA-binding subunit B; Short=OsRPA70b; AltName: Full=Replication factor A protein 1B; AltName: Full=Replication protein A 1B	64.8	6.2e-232	805.1	GO:0003676	F	K07466	RFA1, RPA1, rpa	replication factor A1	--	4	ko03030 DNA replication;ko03420 Nucleotide excision repair;ko03430 Mismatch repair;ko03440 Homologous recombination;
TRINITY_DN27124_c1_g1_i1	1171	90	4.85	85	4.83	111	5.35	6717	354.08	5643	329.23	7365	348.47	3162.06	5.95999	0.095108	62.6655	0	0	Ups	gi|225446871|ref|XP_002283883.1|	PREDICTED: protodermal factor 1 [Vitis vinifera]	56.8	1.1e-29	139.8	--	--	--	--	--	gi|75193615|sp|Q9S728.1|PDF1_ARATH	Q9S728.1	RecName: Full=Protodermal factor 1; Flags: Precursor	52.1	2.5e-24	114.4	--	--	--	--	--	--	--	--
TRINITY_DN29494_c0_g1_i1	1995	2920	79.87	2683	77.57	3134	77.63	392	10.59	434	13.01	438	10.62	1686.26	-2.87846	0.0686179	-41.9491	0	0	Down	gi|720019421|ref|XP_010262081.1|	PREDICTED: beta-fructofuranosidase, insoluble isoenzyme CWINV1 [Nelumbo nucifera]	69	4.4e-233	816.2	gnl|CDD|228177	KOG0228, KOG0228, KOG0228, Beta-fructofuranosidase (invertase) [Carbohydrate transport and metabolism].	58.834	0	802	gi|124712|sp|P26792.1|INV1_DAUCA	P26792.1	RecName: Full=Beta-fructofuranosidase, insoluble isoenzyme 1; AltName: Full=Cell wall beta-fructosidase 1; AltName: Full=Invertase 1; AltName: Full=Sucrose hydrolase 1; Flags: Precursor [Daucus carota]	62.3	8.1e-209	728	--	--	K01193	INV, sacA	beta-fructofuranosidase	EC:3.2.1.26	3	ko00052 Galactose metabolism;ko00500 Starch and sucrose metabolism;ko01100 Metabolic pathways;
TRINITY_DN54879_c0_g1_i1	2166	2432	60.35	2309	60.58	2565	57.71	67	1.64	40	1.09	52	1.15	1268.29	-5.56156	0.123582	-45.0031	0	0	Down	gi|769807370|ref|XP_011624624.1|	PREDICTED: sugar transport protein 4 [Amborella trichopoda]	75.7	3.9e-219	770	gnl|CDD|228203	KOG0254, KOG0254, KOG0254, Predicted transporter (major facilitator superfamily) [General function prediction only].	36.29	3.14e-153	457	gi|75340022|sp|Q39228.1|STP4_ARATH	Q39228.1	RecName: Full=Sugar transport protein 4; AltName: Full=Hexose transporter 4	63.6	4.7e-194	679.1	--	--	--	--	--	--	--	--
TRINITY_DN59030_c0_g1_i1	1480	941	37.19	948	39.57	1148	40.84	5778	224.54	5061	217.96	6395	223.05	3239	2.39522	0.0520521	46.0158	0	0	Ups	gi|408777722|gb|AFU90826.1|	dihydroflavonol 4-reductase [Epimedium sagittatum]	79.7	7.9e-155	555.8	gnl|CDD|229443	KOG1502, KOG1502, KOG1502, Flavonol reductase/cinnamoyl-CoA reductase [Defense mechanisms].	46.44	1.61e-136	405	gi|75146893|sp|Q84KP0.1|DFRA_PYRCO	Q84KP0.1	RecName: Full=Bifunctional dihydroflavonol 4-reductase/flavanone 4-reductase; AltName: Full=Dihydroflavonol 4-reductase; Short=DFR; AltName: Full=Flavanone 4-reductase; Short=FNR	71.6	2.2e-142	506.9	--	--	K13082	DFR	bifunctional dihydroflavonol 4-reductase/flavanone 4-reductase	EC:1.1.1.219 1.1.1.234	3	ko00941 Flavonoid biosynthesis;ko01100 Metabolic pathways;ko01110 Biosynthesis of secondary metabolites;
TRINITY_DN60174_c2_g1_i1	1138	4239	237.74	3823	226.21	4895	245.15	1021	55.95	852	51.67	1124	55.29	2670.23	-2.21042	0.0563348	-39.2371	0	0	Down	gi|720023951|ref|XP_010263488.1|	PREDICTED: caffeoyl-CoA O-methyltransferase [Nelumbo nucifera]	89.5	1.2e-123	451.8	gnl|CDD|229604	KOG1663, KOG1663, KOG1663, O-methyltransferase [Secondary metabolites biosynthesis, transport and catabolism].	54.468	2.72e-99	301	gi|3023436|sp|Q43095.1|CAMT_POPTM	Q43095.1	RecName: Full=Caffeoyl-CoA O-methyltransferase; AltName: Full=Trans-caffeoyl-CoA 3-O-methyltransferase; Short=CCoAMT; Short=CCoAOMT	87	5.1e-123	442.2	GO:0008171	F	K00588	E2.1.1.104	caffeoyl-CoA O-methyltransferase	EC:2.1.1.104	6	ko00360 Phenylalanine metabolism;ko00940 Phenylpropanoid biosynthesis;ko00941 Flavonoid biosynthesis;ko00945 Stilbenoid, diarylheptanoid and gingerol biosynthesis;ko01100 Metabolic pathways;ko01110 Biosynthesis of secondary metabolites;
TRINITY_DN65973_c6_g1_i1	416	80440	36427.6	75408	35233.8	99119	34663.8	27	10.65	27	11.44	32	11.32	43223.6	-11.4108	0.153409	-74.3815	0	0	Down	--	--	--	--	--	--	--	--	--	--	--	--	--	--	--	--	--	--	--	--	--	--	--	--
TRINITY_DN69755_c0_g2_i1	2206	4295	104.32	4205	107.98	4612	101.59	982	23.59	814	21.71	1094	23.59	2687.41	-2.28555	0.05266	-43.402	0	0	Down	gi|694434420|ref|XP_009344431.1|	PREDICTED: putative polyol transporter 1 [Pyrus x bretschneideri]	70.3	1.2e-207	731.9	gnl|CDD|228203	KOG0254, KOG0254, KOG0254, Predicted transporter (major facilitator superfamily) [General function prediction only].	37.8	1.97e-139	429	gi|118573108|sp|Q8VZ80.2|PLT5_ARATH	Q8VZ80.2	RecName: Full=Polyol transporter 5; AltName: Full=Protein POLYOL TRANSPORTER 5; Short=AtPLT5; AltName: Full=Sugar-proton symporter PLT5	66.5	5.3e-193	675.6	--	--	--	--	--	--	--	--
TRINITY_DN84854_c0_g1_i1	1486	585	23	548	22.76	687	24.32	3484	134.7	2941	126.02	3982	138.18	1949.07	2.40163	0.0609544	39.4005	0	0	Ups	gi|672110772|ref|XP_008797234.1|	PREDICTED: GDSL esterase/lipase At3g48460 [Phoenix dactylifera]	61.5	4.7e-123	450.3	--	--	--	--	--	gi|75207696|sp|Q9STM6.1|GDL57_ARATH	Q9STM6.1	RecName: Full=GDSL esterase/lipase At3g48460; AltName: Full=Extracellular lipase At3g48460; Flags: Precursor	51.1	8.4e-102	372.1	GO:0016787	F	--	--	--	--	--	--
TRINITY_DN89004_c0_g1_i1	2463	7555	161.48	7106	160.61	7844	152.26	114	2.41	93	2.19	101	1.92	3878.82	-6.25707	0.0908169	-68.8976	0	0	Down	gi|719995244|ref|XP_010254429.1|	PREDICTED: equilibrative nucleotide transporter 8 [Nelumbo nucifera]	61.3	2e-142	515.4	gnl|CDD|229420	KOG1479, KOG1479, KOG1479, Nucleoside transporter [Nucleotide transport and metabolism].	38.498	3.7e-123	392	gi|75148880|sp|Q84XI3.1|ENT8_ARATH	Q84XI3.1	RecName: Full=Equilibrative nucleotide transporter 8; Short=AtENT8; AltName: Full=Nucleoside transporter ENT8	52.1	1.3e-118	428.7	--	--	--	--	--	--	--	--
TRINITY_DN91414_c0_g1_i1	3178	7457	119.48	7124	120.75	7923	115.59	653	10.38	484	8.55	690	9.85	4116.62	-3.72258	0.0564921	-65.8956	0	0	Down	gi|359496777|ref|XP_002265108.2|	PREDICTED: uncharacterized protein LOC100252003 [Vitis vinifera]	58.1	2.9e-231	810.8	--	--	--	--	--	gi|75216162|sp|Q9ZQ47.1|GRDP1_ARATH	Q9ZQ47.1	RecName: Full=Glycine-rich domain-containing protein 1; Short=AtGRDP1	51.3	1.7e-192	674.5	--	--	--	--	--	--	--	--
TRINITY_DN93660_c0_g1_i1	1988	7230	198.59	6610	191.92	7653	190.34	1347	36.55	1253	37.73	1546	37.65	4309.17	-2.47525	0.0438012	-56.5111	0	0	Down	gi|769808416|ref|XP_011624492.1|	PREDICTED: serine carboxypeptidase 1 [Amborella trichopoda]	75.9	5.9e-230	805.8	gnl|CDD|229224	KOG1282, KOG1282, KOG1282, Serine carboxypeptidases (lysosomal cathepsin A) [Amino acid transport and metabolism, Posttranslational modification, protein turnover, chaperones].	43.168	0	557	gi|584892|sp|P37890.1|CBP1_ORYSJ	P37890.1	RecName: Full=Serine carboxypeptidase 1; AltName: Full=Carboxypeptidase C; AltName: Full=Serine carboxypeptidase I; Contains: RecName: Full=Serine carboxypeptidase 1 chain A; AltName: Full=Serine carboxypeptidase I chain A; Contains: RecName: Full=Serine carboxypeptidase 1 chain B; AltName: Full=Serine carboxypeptidase I chain B; Flags: Precursor	70.4	1.2e-209	730.7	--	--	--	--	--	--	--	--
TRINITY_DN93878_c0_g2_i1	1313	10082	465.57	9756	475.63	11427	473.47	2428	109.97	2501	125.47	2845	115.66	6546.01	-2.10503	0.0483525	-43.535	0	0	Down	gi|695027175|ref|XP_009400916.1|	PREDICTED: alpha carbonic anhydrase 7-like [Musa acuminata subsp. malaccensis]	49.4	6.5e-60	240.4	gnl|CDD|228331	KOG0382, KOG0382, KOG0382, Carbonic anhydrase [General function prediction only].	32.946	2.55e-53	184	gi|75154272|sp|Q8L817.1|ATCA7_ARATH	Q8L817.1	RecName: Full=Alpha carbonic anhydrase 7; Short=AtaCA7; Short=AtalphaCA7; AltName: Full=Alpha carbonate dehydratase 7; Flags: Precursor	41.3	3.6e-48	193.7	--	--	K01674	cah	carbonic anhydrase	EC:4.2.1.1	1	ko00910 Nitrogen metabolism;
TRINITY_DN96081_c0_g1_i1	1488	1297	50.9	1269	52.6	1362	48.12	5340	206.11	4706	201.31	5905	204.57	3190.11	1.9119	0.0476473	40.126	0	0	Ups	gi|225447415|ref|XP_002281574.1|	unnamed protein product [Vitis vinifera]	72.2	9.4e-132	479.2	--	--	--	--	--	gi|38605341|sp|Q8LDW9.2|XTH9_ARATH	Q8LDW9.2	RecName: Full=Xyloglucan endotransglucosylase/hydrolase protein 9; Short=At-XTH9; Short=XTH-9; Flags: Precursor	69.9	1.1e-117	424.9	GO:0016762	F	--	--	--	--	--	--
TRINITY_DN121561_c5_g12_i2	858	1686	143.95	1609	144.67	1854	139.39	221	18.23	210	19.12	221	16.37	979.106	-3.06771	0.0818671	-37.4718	2.65108e-307	2.99337e-304	Down	gi|1009128137|ref|XP_015881067.1|	PREDICTED: myrcene synthase, chloroplastic-like [Ziziphus jujuba]	64.2	6.2e-104	386	--	--	--	--	--	gi|75223392|sp|Q6PWU2.1|ATESY_VITVI	Q6PWU2.1	RecName: Full=(-)-alpha-terpineol synthase	61.4	1.1e-98	360.9	GO:0016829	F	--	--	--	--	--	--
TRINITY_DN19953_c0_g1_i1	1843	209	6.29	207	6.58	228	6.2	1962	58.26	1708	56.26	2077	55.35	1019.15	3.03832	0.081185	37.4247	1.55097e-306	1.72689e-303	Ups	gi|720068281|ref|XP_010277060.1|	PREDICTED: glucan endo-1,3-beta-glucosidase 2 [Nelumbo nucifera]	53.3	3.5e-112	414.5	--	--	--	--	--	gi|357529541|sp|O65399.3|E131_ARATH	O65399.3	RecName: Full=Glucan endo-1,3-beta-glucosidase 1; AltName: Full=(1->3)-beta-glucan endohydrolase 1; Short=(1->3)-beta-glucanase 1; AltName: Full=Beta-1,3-endoglucanase 1; Short=Beta-1,3-glucanase 1; Flags: Precursor	50.6	1.9e-18	95.5	GO:0003824	F	--	--	--	--	--	--
TRINITY_DN101414_c2_g1_i1	2521	391	8.14	413	9.09	413	7.81	2517	51.88	2216	50.71	2886	53.39	1410.06	2.52848	0.0675819	37.4135	2.35359e-306	2.58466e-303	Ups	gi|719978703|ref|XP_010249247.1|	PREDICTED: E3 ubiquitin-protein ligase ORTHRUS 2-like [Nelumbo nucifera]	70.1	9e-276	958.4	gnl|CDD|228266	KOG0317, KOG0317, KOG0317, Predicted E3 ubiquitin ligase, integral peroxisomal membrane protein [Posttranslational modification, protein turnover, chaperones].	30.909	1.39e-09	59.3	gi|75331157|sp|Q8VYZ0.1|ORTH2_ARATH	Q8VYZ0.1	RecName: Full=E3 ubiquitin-protein ligase ORTHRUS 2; AltName: Full=Protein VARIANT IN METHYLATION 1	66.1	2.5e-239	829.7	GO:0046872	F	--	--	--	--	--	--
TRINITY_DN119431_c4_g1_i1	3284	1799	27.79	1663	27.18	1834	25.81	28	0.43	34	0.58	23	0.32	915.024	-5.94297	0.159543	-37.2498	1.06621e-303	1.15506e-300	Down	gi|769812017|ref|XP_011623570.1|	PREDICTED: LOW QUALITY PROTEIN: receptor-like protein kinase FERONIA [Amborella trichopoda]	66.9	0	1142.5	gnl|CDD|229129	KOG1187, KOG1187, KOG1187, Serine/threonine protein kinase [Signal transduction mechanisms].	47.256	3.63e-130	425	gi|75337066|sp|Q9SCZ4.1|FERON_ARATH	Q9SCZ4.1	RecName: Full=Receptor-like protein kinase FERONIA; AltName: Full=Protein SIRENE; Flags: Precursor	57.7	4.1e-282	972.2	--	--	--	--	--	--	--	--
TRINITY_DN119638_c1_g1_i1	1376	1672	72.6	1659	76.06	1784	69.59	33	1.41	25	1.18	32	1.22	885.227	-5.82067	0.156643	-37.1587	3.17246e-302	3.39103e-299	Down	gi|672197028|ref|XP_008776965.1|	PREDICTED: long-chain-alcohol oxidase FAO4A-like [Phoenix dactylifera]	50.3	4.5e-80	307.4	--	--	--	--	--	gi|300680983|sp|O65709.2|FAO4A_ARATH	O65709.2	RecName: Full=Long-chain-alcohol oxidase FAO4A; AltName: Full=Long-chain fatty alcohol oxidase 4A	41.6	1.1e-58	228.8	--	--	--	--	--	--	--	--
TRINITY_DN96890_c0_g1_i1	1322	2337	106.95	2086	100.78	2602	106.86	13	0.58	17	0.85	25	1.01	1200.72	-6.89926	0.185978	-37.0972	3.11482e-301	3.2856e-298	Down	gi|548846538|gb|ERN05814.1|	hypothetical protein AMTR_s00006p00259050 [Amborella trichopoda]	70	8.4e-124	452.6	gnl|CDD|230794	KOG2855, KOG2855, KOG2855, Ribokinase [Carbohydrate transport and metabolism].	54.381	2.8e-116	349	gi|75220282|sp|O82616.1|SCRK5_ARATH	O82616.1	RecName: Full=Probable fructokinase-5	69.6	2.1e-120	433.7	GO:0016773	F	K00847	E2.7.1.4, scrK	fructokinase	EC:2.7.1.4	4	ko00051 Fructose and mannose metabolism;ko00500 Starch and sucrose metabolism;ko00520 Amino sugar and nucleotide sugar metabolism;ko01100 Metabolic pathways;
TRINITY_DN120510_c0_g1_i2	3129	98.69	1.61	122.3	2.11	118.99	1.77	1660.93	26.87	1410.99	25.35	1883.4	27.34	839.441	3.72704	0.100682	37.0178	5.92102e-300	6.16455e-297	Ups	gi|719972150|ref|XP_010276701.1|	PREDICTED: probable leucine-rich repeat receptor-like protein kinase At5g63930 [Nelumbo nucifera]	70	7.2e-267	929.1	gnl|CDD|229129	KOG1187, KOG1187, KOG1187, Serine/threonine protein kinase [Signal transduction mechanisms].	35.294	2.29e-71	255	gi|75335722|sp|Q9LZV7.1|PXC2_ARATH	Q9LZV7.1	RecName: Full=Leucine-rich repeat receptor-like protein kinase PXC2; AltName: Full=Protein PXY/TDR-CORRELATED 2; Flags: Precursor	28.3	3.2e-58	228.4	--	--	--	--	--	--	--	--
TRINITY_DN108161_c0_g1_i1	852	525.8	45.4	519.79	47.26	675.18	51.31	3111.48	259.54	2925.28	269.26	3494.31	261.61	1800.57	2.36105	0.0640712	36.8504	2.8844e-297	2.96453e-294	Ups	gi|743858342|ref|XP_010942329.1|	PREDICTED: histone H2A.1-like [Elaeis guineensis]	77.7	4.5e-30	140.6	gnl|CDD|229695	KOG1756, KOG1756, KOG1756, Histone 2A [Chromatin structure and dynamics].	81.915	1.54e-40	142	gi|62286683|sp|Q9M531.1|H2A_EUPES	Q9M531.1	RecName: Full=Histone H2A	75.5	1.7e-30	134.4	--	--	--	--	--	--	--	--
TRINITY_DN138014_c0_g1_i1	834	1892	169.11	1760	165.62	2119	166.46	6601	569.31	5936	564.79	7106	550.08	4090.4	1.6627	0.0451776	36.8038	1.60703e-296	1.63077e-293	Ups	gi|720079706|ref|XP_010241753.1|	PREDICTED: uncharacterized protein At5g48480 [Nelumbo nucifera]	62	1.5e-41	178.7	--	--	--	--	--	gi|73921149|sp|Q9LV66.1|Y5848_ARATH	Q9LV66.1	RecName: Full=Uncharacterized protein At5g48480	40.7	2.3e-19	97.4	--	--	--	--	--	--	--	--
TRINITY_DN120557_c0_g6_i1	1276	2002.52	96.06	1889	95.65	2161.94	92.97	17	0.8	19	0.99	26	1.1	1039.14	-6.54285	0.178003	-36.7569	9.02702e-296	9.04587e-293	Down	gi|575404|emb|CAA52343.1|	cellulase [Sambucus nigra]	68.9	4e-70	274.2	--	--	--	--	--	gi|1346225|sp|P22503.2|GUN_PHAVU	P22503.2	RecName: Full=Endoglucanase; AltName: Full=Abscission cellulase; AltName: Full=Endo-1,4-beta-glucanase; Flags: Precursor	69	4.6e-72	273.1	GO:0008810	F	--	--	--	--	--	--
TRINITY_DN107742_c4_g1_i1	1261	391	19.06	387	19.91	392	17.12	2600	124.17	2146	113.48	2803	120.15	1391.19	2.57158	0.0700665	36.702	6.77559e-295	6.70591e-292	Ups	gi|586711907|ref|XP_006846908.1|	hypothetical protein AMTR_s00152p00049850 [Amborella trichopoda]	64.4	6.6e-118	433	--	--	--	--	--	gi|25453205|sp|Q96520.1|PER12_ARATH	Q96520.1	RecName: Full=Peroxidase 12; Short=Atperox P12; AltName: Full=ATP4a; AltName: Full=PRXR6; Flags: Precursor	51.6	4.5e-88	326.2	GO:0016491	F	--	--	--	--	--	--
TRINITY_DN89111_c0_g1_i1	1556	638	23.66	553	21.66	692	23.13	2955	107.86	2635	106.62	3323	108.87	1727.94	2.1332	0.0584644	36.4872	1.772e-291	1.73239e-288	Ups	gi|281485182|gb|ADA70357.1|	proliferation cell nuclear antigen [Persea americana]	83.5	2.9e-115	424.5	gnl|CDD|229577	KOG1636, KOG1636, KOG1636, DNA polymerase delta processivity factor (proliferating cell nuclear antigen) [Replication, recombination and repair].	73.359	5.45e-134	400	gi|6225836|sp|O82797.1|PCNA_TOBAC	O82797.1	RecName: Full=Proliferating cell nuclear antigen; Short=PCNA	81.3	2.8e-116	420.2	GO:0005634	C	K04802	PCNA	proliferating cell nuclear antigen	--	4	ko03030 DNA replication;ko03410 Base excision repair;ko03420 Nucleotide excision repair;ko03430 Mismatch repair;
TRINITY_DN89417_c0_g1_i1	1960	1991	55.62	1886	55.69	1950	49.32	20	0.55	21	0.64	20	0.5	1002.86	-6.50766	0.180925	-35.9689	2.56441e-283	2.47688e-280	Down	gi|720014995|ref|XP_010260685.1|	PREDICTED: polygalacturonase QRT3 isoform X1 [Nelumbo nucifera]	61.8	5.7e-161	576.6	--	--	--	--	--	gi|75098717|sp|O49432.1|QRT3_ARATH	O49432.1	RecName: Full=Polygalacturonase QRT3; Short=AtQRT3; Short=PG QRT3; AltName: Full=Pectinase QRT3; AltName: Full=Protein QUARTET 3; Flags: Precursor	57.4	4.6e-140	499.6	--	--	--	--	--	--	--	--
TRINITY_DN117157_c1_g6_i1	1852	1705	51	1700.42	53.75	2010.88	54.39	279	8.24	254	8.32	307.88	8.16	1053.26	-2.77821	0.0773922	-35.8978	3.31172e-282	3.16061e-279	Down	gi|586716845|ref|XP_006847905.1|	hypothetical protein AMTR_s00029p00110150 [Amborella trichopoda]	80.1	5.1e-159	570.1	gnl|CDD|229461	KOG1520, KOG1520, KOG1520, Predicted alkaloid synthase/Surface mucin Hemomucin [General function prediction only].	47.826	9.12e-141	416	gi|75181799|sp|Q9M1B4.1|SSL13_ARATH	Q9M1B4.1	RecName: Full=Protein STRICTOSIDINE SYNTHASE-LIKE 13; Short=AtSSL13; AltName: Full=Protein LESS ADHERENT POLLEN 3; AltName: Full=Strictosidine synthase 11; Short=AtSS11; Flags: Precursor	73.3	6.3e-147	522.3	GO:0016844	F	--	--	--	--	--	--
TRINITY_DN104442_c0_g1_i1	2148	15609	391.18	14997	397.34	17521	398.05	0	0	3	0.08	1	0.02	8179.91	-11.5958	0.324913	-35.6891	5.84424e-279	5.51194e-276	Down	gi|1009106329|ref|XP_015873933.1|	PREDICTED: senescence-specific cysteine protease SAG39-like [Ziziphus jujuba]	64.1	1e-115	426.4	gnl|CDD|229484	KOG1543, KOG1543, KOG1543, Cysteine proteinase Cathepsin L [Posttranslational modification, protein turnover, chaperones].	43.73	2.2e-103	333	gi|704043831|sp|A2XQE8.1|SAG39_ORYSI	A2XQE8.1	RecName: Full=Senescence-specific cysteine protease SAG39; AltName: Full=Cysteine proteinase SAG39; AltName: Full=Protein SENESCENCE-ASSOCIATED GENE 39; Flags: Precursor	59.7	8.2e-106	386	--	--	--	--	--	--	--	--
TRINITY_DN91154_c0_g1_i1	2711	259	4.96	246	4.98	233	4.06	2248	42.68	1760	37.1	2441	41.59	1141.96	2.99897	0.0846574	35.4247	7.10505e-275	6.62314e-272	Ups	gi|697094918|ref|XP_009608702.1|	PREDICTED: leucine-rich repeat extensin-like protein 4 [Nicotiana tomentosiformis]	71.2	9.7e-143	516.5	gnl|CDD|228421	KOG0472, KOG0472, KOG0472, Leucine-rich repeat protein [Function unknown].	27.059	6.19e-16	80.1	gi|75318316|sp|O48809.1|LRX2_ARATH	O48809.1	RecName: Full=Leucine-rich repeat extensin-like protein 2; Short=AtLRX2; Short=LRR/EXTENSIN2; AltName: Full=Cell wall hydroxyproline-rich glycoprotein; Flags: Precursor	66.5	6.6e-137	489.6	--	--	--	--	--	--	--	--
TRINITY_DN109576_c0_g1_i1	1504	9362	362.46	8863	362.44	10578	368.8	0	0	6	0.25	3	0.1	4894.13	-10.5515	0.298007	-35.4069	1.33848e-274	1.23336e-271	Down	gi|645217160|ref|XP_008224564.1|	PREDICTED: vicilin-like seed storage protein At2g28490 [Prunus mume]	58.3	1.8e-138	501.5	--	--	--	--	--	gi|75206355|sp|Q9SK09.1|VCL22_ARATH	Q9SK09.1	RecName: Full=Vicilin-like seed storage protein At2g28490; AltName: Full=Globulin At2g28490; Flags: Precursor	51.4	8.8e-115	415.2	--	--	--	--	--	--	--	--
TRINITY_DN118095_c5_g1_i4	5356	438.07	3.98	342.97	3.3	365.58	3.04	2659.71	24.06	2244.01	22.56	2816.38	22.86	1415.8	2.63328	0.0750873	35.0696	1.95968e-269	1.78525e-266	Ups	gi|769801090|ref|XP_011626825.1|	PREDICTED: ABC transporter C family member 8 [Amborella trichopoda]	62.7	0	1811.6	gnl|CDD|228005	KOG0054, KOG0054, KOG0054, Multidrug resistance-associated protein/mitoxantrone resistance protein, ABC superfamily [Secondary metabolites biosynthesis, transport and catabolism].	45.622	0	1487	gi|334302926|sp|Q8LGU1.3|AB8C_ARATH	Q8LGU1.3	RecName: Full=ABC transporter C family member 8; Short=ABC transporter ABCC.8; Short=AtABCC8; AltName: Full=ATP-energized glutathione S-conjugate pump 6; AltName: Full=Glutathione S-conjugate-transporting ATPase 6; AltName: Full=Multidrug resistance-associated protein 6; Flags: Precursor	56.8	0	1621.7	--	--	--	--	--	--	--	--
TRINITY_DN130375_c0_g8_i1	837	1146.79	101.91	1173.83	109.82	1374.03	107.34	74.29	6.37	63.38	6	72.65	5.59	661.234	-4.19344	0.120825	-34.7067	6.25226e-264	5.63174e-261	Down	gi|586747790|ref|XP_006850939.1|	hypothetical protein AMTR_s00025p00190370 [Amborella trichopoda]	77.4	5.9e-99	369.4	--	--	--	--	--	--	--	--	--	--	--	--	--	--	--	--	--	--	--
TRINITY_DN130342_c0_g1_i1	1651	1934	66.59	1934	70.36	2156	66.99	408	13.84	383	14.41	448	13.64	1221.25	-2.37752	0.0687471	-34.5836	4.45926e-262	3.97206e-259	Down	gi|720077470|ref|XP_010241050.1|	PREDICTED: caffeic acid 3-O-methyltransferase 1 [Nelumbo nucifera]	77.7	3.9e-163	583.6	gnl|CDD|231116	KOG3178, KOG3178, KOG3178, Hydroxyindole-O-methyltransferase and related SAM-dependent methyltransferases [General function prediction only].	52.273	6.76e-150	443	gi|3913295|sp|Q43609.1|COMT1_PRUDU	Q43609.1	RecName: Full=Caffeic acid 3-O-methyltransferase; Short=CAOMT; Short=COMT; AltName: Full=S-adenosysl-L-methionine:caffeic acid 3-O-methyltransferase	75.5	2.1e-157	557	GO:0032259	P	K13066	E2.1.1.68, COMT	caffeic acid 3-O-methyltransferase	EC:2.1.1.68	3	ko00940 Phenylpropanoid biosynthesis;ko01100 Metabolic pathways;ko01110 Biosynthesis of secondary metabolites;
TRINITY_DN91257_c1_g1_i1	2945	463	8.08	444	8.19	448	7.11	2327	40.26	2116	40.66	2696	41.87	1358.59	2.28176	0.066043	34.5496	1.44312e-261	1.27132e-258	Ups	gi|720040473|ref|XP_010268614.1|	PREDICTED: DNA replication licensing factor MCM4 [Nelumbo nucifera]	81.6	0	1291.9	gnl|CDD|228427	KOG0478, KOG0478, KOG0478, DNA replication licensing factor, MCM4 component [Replication, recombination and repair].	50.194	0	950	gi|614093576|sp|Q5JKB0.2|MCM4_ORYSJ	Q5JKB0.2	RecName: Full=DNA replication licensing factor MCM4; AltName: Full=Minichromosome maintenance protein 4; Short=OsMCM4	76.5	0	1177.9	GO:0042555	C	K02212	MCM4, CDC54	DNA replication licensing factor MCM4	EC:3.6.4.12	1	ko03030 DNA replication;
TRINITY_DN145995_c0_g1_i1	460	8423	2733.62	8625	2907.16	11272	2920.89	4	1.16	3	0.94	1	0.26	4801	-10.5756	0.306106	-34.5487	1.49046e-261	1.29876e-258	Down	gi|449446055|ref|XP_004140787.1|	hypothetical protein Csa_3G180390 [Cucumis sativus]	67.2	4.5e-16	93.2	--	--	--	--	--	gi|6016542|sp|O24356.1|MEN8_SILLA	O24356.1	RecName: Full=Protein MEN-8; Flags: Precursor	53.7	2.8e-16	86.3	--	--	--	--	--	--	--	--
TRINITY_DN114285_c3_g1_i3	4575	5122.78	55.12	4795.3	54.6	4883.64	47.97	1406.36	15.05	1169.69	13.91	1476.35	14.18	3164.1	-1.97298	0.0571248	-34.538	2.1614e-261	1.86315e-258	Down	gi|586712578|ref|XP_006847022.1|	hypothetical protein AMTR_s00017p00164980 [Amborella trichopoda]	70.5	0	1736.1	gnl|CDD|228006	KOG0055, KOG0055, KOG0055, Multidrug/pheromone exporter, ABC superfamily [Secondary metabolites biosynthesis, transport and catabolism].	53.597	0	1699	gi|75334433|sp|Q9FWX7.1|AB11B_ARATH	Q9FWX7.1	RecName: Full=ABC transporter B family member 11; Short=ABC transporter ABCB.11; Short=AtABCB11; AltName: Full=Multidrug resistance protein 8; AltName: Full=P-glycoprotein 11	65	0	1604	--	--	K05658	ABCB1, CD243	ATP-binding cassette, subfamily B (MDR/TAP), member 1	EC:3.6.3.44	1	ko02010 ABC transporters;
TRINITY_DN67769_c1_g1_i1	1615	1664	58.89	1424	53.24	1922	61.36	15	0.52	21	0.81	29	0.91	858.824	-6.20381	0.179709	-34.5214	3.83628e-261	3.27174e-258	Down	gi|743783367|ref|XP_010921389.1|	PREDICTED: WAT1-related protein At1g09380 [Elaeis guineensis]	58	8.1e-113	416.4	--	--	--	--	--	gi|75151175|sp|Q8GXB4.1|WTR2_ARATH	Q8GXB4.1	RecName: Full=WAT1-related protein At1g09380	50.9	1.5e-96	354.8	--	--	--	--	--	--	--	--
TRINITY_DN109884_c0_g1_i1	788	1170	114.9	1085	112.11	1282	110.19	38	3.59	38	3.96	51	4.32	620.968	-4.82896	0.141137	-34.2146	1.4656e-256	1.23676e-253	Down	gi|548859087|gb|ERN16788.1|	hypothetical protein AMTR_s00057p00082640 [Amborella trichopoda]	32.7	3.1e-09	71.2	--	--	--	--	--	--	--	--	--	--	--	--	--	--	--	--	--	--	--
TRINITY_DN113489_c0_g1_i1	3080	1795	29.78	1602	28.12	1886	28.49	332	5.46	311	5.69	394	5.82	1061.5	-2.44458	0.0716578	-34.1147	4.46781e-255	3.73095e-252	Down	gi|769798396|ref|XP_011627542.1|	PREDICTED: dehydrodolichyl diphosphate synthase 6 isoform X1 [Amborella trichopoda]	57.1	6.6e-87	331.3	gnl|CDD|229543	KOG1602, KOG1602, KOG1602, Cis-prenyltransferase [Lipid transport and metabolism].	42.612	1.56e-85	297	gi|84029498|sp|Q8S2T1.2|DDPS6_ARATH	Q8S2T1.2	RecName: Full=Dehydrodolichyl diphosphate synthase 6; Short=Dedol-PP synthase 6	51.8	7.7e-73	276.9	--	--	--	--	--	--	--	--
TRINITY_DN84568_c0_g1_i1	2664	422	8.25	394	8.14	450	7.99	2267	43.89	2019	43.41	2407	41.83	1275.27	2.29154	0.0672821	34.0586	3.02334e-254	2.49869e-251	Ups	gi|700253316|gb|AIU48281.1|	minichromosome maintenance 5 protein, partial [Illicium henryi]	91.3	0	1280.8	gnl|CDD|228430	KOG0481, KOG0481, KOG0481, DNA replication licensing factor, MCM5 component [Replication, recombination and repair].	57.724	0	1067	gi|75324113|sp|Q6KAJ4.1|MCM5_ORYSJ	Q6KAJ4.1	RecName: Full=DNA replication licensing factor MCM5; AltName: Full=Minichromosome maintenance protein 5; Short=OsMCM5	82.2	0	1187.9	--	--	K02209	MCM5, CDC46	DNA replication licensing factor MCM5	EC:3.6.4.12	1	ko03030 DNA replication;
TRINITY_DN106136_c1_g3_i1	1521	1177	44.92	1119	45.11	1288	44.28	104	3.91	107	4.45	105	3.54	659.727	-3.5752	0.10525	-33.9687	6.45813e-253	5.28295e-250	Down	gi|586737690|ref|XP_006850239.1|	hypothetical protein AMTR_s00020p00030660 [Amborella trichopoda]	62.2	4e-130	473.8	gnl|CDD|232222	KOG4293, KOG4293, KOG4293, Predicted membrane protein, contains DoH and Cytochrome b-561/ferric reductase transmembrane domains [Signal transduction mechanisms].	45.528	1.85e-114	349	gi|75273961|sp|Q9LSE7.1|B561C_ARATH	Q9LSE7.1	RecName: Full=Cytochrome b561 and DOMON domain-containing protein At3g25290; AltName: Full=Protein b561A.tha3; Flags: Precursor	50.9	2.1e-100	367.5	--	--	--	--	--	--	--	--
TRINITY_DN117873_c0_g1_i1	3623	1744	24.18	1510	22.15	1744	22.04	290	3.99	225	3.44	274	3.39	974.592	-2.75338	0.0814254	-33.8147	1.19731e-250	9.69544e-248	Down	gi|586670556|ref|XP_006836825.1|	hypothetical protein AMTR_s00099p00047790 [Amborella trichopoda]	70	0	1380.2	gnl|CDD|230058	KOG2119, KOG2119, KOG2119, Predicted bile acid beta-glucosidase [Carbohydrate transport and metabolism].	53.945	0	1213	gi|143018484|sp|Q5M868.2|GBA2_RAT	Q5M868.2	RecName: Full=Non-lysosomal glucosylceramidase; Short=NLGase; AltName: Full=Beta-glucocerebrosidase 2; Short=Beta-glucosidase 2; AltName: Full=Glucosylceramidase 2	38.3	1.7e-159	565.1	--	--	K17108	GBA2	non-lysosomal glucosylceramidase	EC:3.2.1.45	3	ko00511 Other glycan degradation;ko00600 Sphingolipid metabolism;ko01100 Metabolic pathways;
TRINITY_DN119689_c4_g6_i7	1214	599.22	30.74	507.46	27.48	598.49	27.48	2616.71	131.42	2301.92	127.98	2877.06	129.69	1521.98	2.08318	0.0616282	33.8024	1.81885e-250	1.45812e-247	Ups	gi|408777722|gb|AFU90826.1|	dihydroflavonol 4-reductase [Epimedium sagittatum]	72.6	1.8e-141	511.1	gnl|CDD|229443	KOG1502, KOG1502, KOG1502, Flavonol reductase/cinnamoyl-CoA reductase [Defense mechanisms].	44.109	2.19e-134	393	gi|75146893|sp|Q84KP0.1|DFRA_PYRCO	Q84KP0.1	RecName: Full=Bifunctional dihydroflavonol 4-reductase/flavanone 4-reductase; AltName: Full=Dihydroflavonol 4-reductase; Short=DFR; AltName: Full=Flavanone 4-reductase; Short=FNR	68.5	4.3e-136	485.7	GO:0045552	F	--	--	--	--	--	--
TRINITY_DN115798_c1_g1_i1	1172	474	25.52	429	24.37	490	23.58	2439	128.42	2078	121.1	2563	121.13	1356.87	2.23384	0.0661761	33.756	8.72889e-250	6.92841e-247	Ups	gi|802539296|ref|XP_012070329.1|	hypothetical protein JCGZ_10114 [Jatropha curcas]	85.4	1.4e-162	581.3	gnl|CDD|229508	KOG1567, KOG1567, KOG1567, Ribonucleotide reductase, beta subunit [Nucleotide transport and metabolism].	72.615	0	599	gi|1710401|sp|P49730.1|RIR2_TOBAC	P49730.1	RecName: Full=Ribonucleoside-diphosphate reductase small chain; AltName: Full=Ribonucleoside-diphosphate reductase R2 subunit; AltName: Full=Ribonucleotide reductase small subunit	81.5	6.8e-155	548.1	GO:0055114	P	K10808	RRM2	ribonucleoside-diphosphate reductase subunit M2	EC:1.17.4.1	4	ko00230 Purine metabolism;ko00240 Pyrimidine metabolism;ko00480 Glutathione metabolism;ko01100 Metabolic pathways;
TRINITY_DN99547_c0_g1_i1	1181	9849	524.71	8942	502.71	10409	495.87	4	0.21	1	0.06	0	0	4963.88	-10.8585	0.323369	-33.5794	3.3572e-247	2.6386e-244	Down	gi|566159784|ref|XP_002301792.2|	xyloglucan endotransglucosylase/hydrolase protein 3 precursor [Populus trichocarpa]	63.3	2.8e-94	354.4	--	--	--	--	--	gi|38605517|sp|Q9SV60.1|XTH2_ARATH	Q9SV60.1	RecName: Full=Xyloglucan endotransglucosylase/hydrolase protein 2; Short=At-XTH2; Short=XTH-2; Flags: Precursor	53.8	1.4e-83	311.2	GO:0016757	F	--	--	--	--	--	--
TRINITY_DN101955_c1_g1_i2	844	5992.52	525.37	5400.2	498.49	6247.86	481.81	1.4	0.12	5.39	0.5	5.27	0.4	3000.58	-9.76632	0.29142	-33.5129	3.12733e-246	2.43407e-243	Down	--	--	--	--	--	--	--	--	--	--	--	--	--	--	--	--	--	--	--	--	--	--	--	--
TRINITY_DN117676_c0_g1_i1	1952	2538	71.25	2387	70.83	2592	65.87	553	15.33	592	18.21	677	16.85	1568.55	-2.14254	0.0645413	-33.1965	1.20995e-241	9.32672e-239	Down	gi|719997443|ref|XP_010255099.1|	PREDICTED: flavonol synthase/flavanone 3-hydroxylase-like [Nelumbo nucifera]	70.7	1.4e-143	518.8	gnl|CDD|228093	KOG0143, KOG0143, KOG0143, Iron/ascorbate family oxidoreductases [Secondary metabolites biosynthesis, transport and catabolism, General function prediction only].	39.21	5.14e-109	333	gi|75338958|sp|Q9ZSA8.1|DLO1_ARATH	Q9ZSA8.1	RecName: Full=Protein DMR6-LIKE OXYGENASE 1; AltName: Full=2-oxoglutarate (2OG)-Fe(II) oxygenase-like protein DLO1; AltName: Full=Protein SENESCENCE-ASSOCIATED GENE 108; AltName: Full=Salicylate 3-hydroxylase DLO1; Short=S3H DLO1; Short=SA 3-hydroxylase DLO1; Short=Salicylic acid 3-hydroxylase DLO1	34.7	6.4e-49	196.8	GO:0016706	F	--	--	--	--	--	--
TRINITY_DN162769_c0_g1_i1	1249	1720.85	84.95	1745.1	90.93	2102.98	93.01	335	16.2	315	16.87	365	15.84	1106.63	-2.54653	0.0767482	-33.1803	2.07334e-241	1.58299e-238	Down	gi|802569980|ref|XP_012067931.1|	hypothetical protein JCGZ_15834 [Jatropha curcas]	61.5	1.6e-28	136	--	--	--	--	--	gi|2493318|sp|Q41001.1|BCP_PEA	Q41001.1	RecName: Full=Blue copper protein; Flags: Precursor	55.2	9.2e-25	115.9	--	--	--	--	--	--	--	--
TRINITY_DN68156_c0_g1_i1	1326	2579.92	117.59	2485	119.59	2982.5	122.01	7	0.31	7	0.35	11	0.44	1370.63	-7.98743	0.242344	-32.9591	3.13615e-238	2.37184e-235	Down	gi|1035925716|gb|OAY55304.1|	hypothetical protein MANES_03G143900 [Manihot esculenta]	89.1	2.7e-231	809.7	gnl|CDD|229312	KOG1370, KOG1370, KOG1370, S-adenosylhomocysteine hydrolase [Coenzyme transport and metabolism].	61.731	0	649	gi|1710838|sp|P50246.1|SAHH_MEDSA	P50246.1	RecName: Full=Adenosylhomocysteinase; Short=AdoHcyase; AltName: Full=S-adenosyl-L-homocysteine hydrolase	87.5	1.6e-229	796.2	GO:0005886	C	K01251	E3.3.1.1, ahcY	adenosylhomocysteinase	EC:3.3.1.1	2	ko00270 Cysteine and methionine metabolism;ko01100 Metabolic pathways;
TRINITY_DN108192_c0_g1_i1	1025	3351	218.14	3378	231.87	3889	225.1	1089	69.03	982	68.83	1154	65.66	2316.17	-1.81781	0.0553376	-32.8495	1.15717e-236	8.66976e-234	Down	--	--	--	--	--	--	--	--	--	--	--	--	--	--	--	--	--	--	--	--	--	--	--	--
TRINITY_DN108288_c0_g1_i1	2552	597	12.25	536	11.63	588	10.96	2880	58.54	2405	54.28	2932	53.49	1593.5	2.14411	0.0653003	32.8347	1.88584e-236	1.39983e-233	Ups	gi|586750504|ref|XP_006851768.1|	hypothetical protein AMTR_s00040p00230730 [Amborella trichopoda]	65	4.3e-225	790	gnl|CDD|229129	KOG1187, KOG1187, KOG1187, Serine/threonine protein kinase [Signal transduction mechanisms].	37.91	1.11e-78	272	gi|75206311|sp|Q9SJQ1.1|PXC1_ARATH	Q9SJQ1.1	RecName: Full=Leucine-rich repeat receptor-like protein kinase PXC1; AltName: Full=Protein PXY/TDR-CORRELATED 1; Flags: Precursor	57.3	7e-205	715.3	GO:0016020	C	--	--	--	--	--	--
TRINITY_DN105651_c0_g1_i1	1586	2149	77.8	1956	74.81	2340	76.38	517	18.43	495	19.56	630	20.16	1354.02	-2.07149	0.0631229	-32.8167	3.40099e-236	2.50135e-233	Down	gi|695027971|ref|XP_009401347.1|	PREDICTED: diacylglycerol O-acyltransferase 2-like [Musa acuminata subsp. malaccensis]	67.5	3.2e-122	447.6	gnl|CDD|228777	KOG0831, KOG0831, KOG0831, Acyl-CoA:diacylglycerol acyltransferase (DGAT) [Lipid transport and metabolism].	32.803	8.2e-83	268	gi|75167729|sp|Q9ASU1.1|DGAT2_ARATH	Q9ASU1.1	RecName: Full=Diacylglycerol O-acyltransferase 2	57	1.6e-103	377.9	--	--	--	--	--	--	--	--
TRINITY_DN108382_c1_g1_i1	1613	10087.7	357.58	9637.41	360.91	10811.4	345.66	0	0	3	0.12	0	0	5195.13	-11.0835	0.338166	-32.7753	1.32353e-235	9.64578e-233	Down	gi|566204491|ref|XP_002320492.2|	hypothetical protein POPTR_0014s15800g [Populus trichocarpa]	54	1.7e-118	435.3	gnl|CDD|230563	KOG2624, KOG2624, KOG2624, Triglyceride lipase-cholesterol esterase [Lipid transport and metabolism].	35.809	2.13e-105	328	gi|75322727|sp|Q67ZU1.1|LIP2_ARATH	Q67ZU1.1	RecName: Full=Triacylglycerol lipase 2; Flags: Precursor	50.5	9.2e-102	372.1	--	--	--	--	--	--	--	--
TRINITY_DN112687_c0_g1_i1	3705	1916	25.92	1665	23.83	1879	23.17	5930	79.67	5119	76.41	6393	77.09	3686.36	1.56756	0.0480628	32.6149	2.5213e-233	1.82094e-230	Ups	gi|720018762|ref|XP_010261893.1|	PREDICTED: LRR receptor-like serine/threonine-protein kinase ERECTA [Nelumbo nucifera]	75.8	0	1452.6	gnl|CDD|229129	KOG1187, KOG1187, KOG1187, Serine/threonine protein kinase [Signal transduction mechanisms].	48.763	4.15e-109	348	gi|75319658|sp|Q42371.1|ERECT_ARATH	Q42371.1	RecName: Full=LRR receptor-like serine/threonine-protein kinase ERECTA; AltName: Full=Protein QUANTITATIVE RESISTANCE TO PLECTOSPHAERELLA 1; AltName: Full=Protein QUANTITATIVE RESISTANCE TO RALSTONIA SOLANACEARUM 1; AltName: Full=Protein TRANSPIRATION EFFICIENCY 1; Flags: Precursor	71.7	0	1374.4	GO:0055114	P	--	--	--	--	--	--
TRINITY_DN116012_c2_g16_i8	864	271	22.88	279	24.81	348	25.89	1850	151.01	1812	163.24	2078	152.24	1062.5	2.56408	0.0786363	32.6068	3.2832e-233	2.35004e-230	Ups	gi|686720961|ref|XP_009239753.1|	PREDICTED: histone H4 isoform X1 [Pongo abelii]	88.5	8e-67	262.7	gnl|CDD|229684	KOG1745, KOG1745, KOG1745, Histones H3 and H4 [Chromatin structure and dynamics].	94.118	3.5e-91	274	gi|27805477|sp|P59226.2|H32_ARATH	A2Y533.1	RecName: Full=Histone H3.2	99.3	1.2e-68	261.2	--	--	--	--	--	--	--	--
TRINITY_DN106307_c2_g1_i1	1501	3371	130.84	3117	127.79	4042	141.27	95	3.63	132	5.59	136	4.66	1842.92	-4.86795	0.150274	-32.3937	3.36587e-230	2.38789e-227	Down	gi|828288622|ref|XP_012570291.1|	PREDICTED: fasciclin-like arabinogalactan protein 14 [Cicer arietinum]	35.1	1e-21	113.6	gnl|CDD|231183	KOG3245, KOG3245, KOG3245, Uncharacterized conserved protein [Function unknown].	75	2.68e-12	66.2	gi|38257354|sp|O22126.1|FLA8_ARATH	O22126.1	RecName: Full=Fasciclin-like arabinogalactan protein 8; Short=AtAGP8; Flags: Precursor	34.1	6.7e-14	80.1	--	--	--	--	--	--	--	--
TRINITY_DN117095_c1_g1_i1	1750	2034	65.18	1714	58.04	2153	62.33	441	13.94	389	13.63	477	13.53	1208.02	-2.26853	0.0701307	-32.3472	1.51987e-229	1.0688e-226	Down	gi|703163864|ref|XP_010113456.1|	Aldehyde dehydrogenase family 3 member F1 [Morus notabilis]	61.5	8.4e-180	639	gnl|CDD|230395	KOG2456, KOG2456, KOG2456, Aldehyde dehydrogenase [Energy production and conversion].	46.875	0	610	gi|118595575|sp|Q70E96.2|AL3F1_ARATH	Q70E96.2	RecName: Full=Aldehyde dehydrogenase family 3 member F1	56.2	2.7e-163	576.6	GO:0004030	F	K00128	ALDH	aldehyde dehydrogenase (NAD+)	EC:1.2.1.3	13	ko00010 Glycolysis / Gluconeogenesis;ko00053 Ascorbate and aldarate metabolism;ko00071 Fatty acid degradation;ko00280 Valine, leucine and isoleucine degradation;ko00310 Lysine degradation;ko00330 Arginine and proline metabolism;ko00340 Histidine metabolism;ko00380 Tryptophan metabolism;ko00410 beta-Alanine metabolism;ko00561 Glycerolipid metabolism;ko00620 Pyruvate metabolism;ko01100 Metabolic pa…
TRINITY_DN113182_c6_g8_i1	1954	1223	34.29	1210	35.86	1332.91	33.83	22	0.61	24	0.74	19	0.47	651.377	-5.80657	0.179549	-32.3397	1.93683e-229	1.35017e-226	Down	gi|747049812|ref|XP_011070960.1|	PREDICTED: heparanase-like protein 2 isoform X1 [Sesamum indicum]	61.4	1.5e-185	658.3	--	--	--	--	--	gi|75170142|sp|Q9FF10.1|HPSE1_ARATH	Q9FF10.1	RecName: Full=Heparanase-like protein 1; Flags: Precursor	54.2	7e-165	582	--	--	K07964	HPSE	heparanase	EC:3.2.1.166	2	ko00531 Glycosaminoglycan degradation;ko01100 Metabolic pathways;
TRINITY_DN113314_c0_g2_i1	1306	10282	478.19	9418	462.41	10698	446.35	0	0	2	0.1	0	0	5169.97	-11.1668	0.346689	-32.2098	1.28786e-227	8.90036e-225	Down	gi|1035957556|gb|OAY78952.1|	Globulin-1 S allele [Ananas comosus]	42.1	3.8e-68	267.7	--	--	--	--	--	gi|75207035|sp|Q9SPL3.1|AMP23_MACIN	Q9SPL3.1	RecName: Full=Vicilin-like antimicrobial peptides 2-3; AltName: Full=MiAMP2; Contains: RecName: Full=Antimicrobial peptide 2a; AltName: Full=MiAMP2a; Contains: RecName: Full=Antimicrobial peptide 2b; AltName: Full=MiAMP2b; Contains: RecName: Full=Antimicrobial peptide 2c-1; AltName: Full=MiAMP2c-1; Contains: RecName: Full=Antimicrobial peptide 2c-2; AltName: Full=MiAMP2c-2; Contains: RecName: Ful…	40.7	2.4e-60	234.2	--	--	--	--	--	--	--	--
TRINITY_DN115327_c0_g1_i1	2938	9561.29	167.25	9250.44	171.15	11016.7	175.35	4173.72	72.41	3883.91	74.83	4852.76	75.56	7107.48	-1.31063	0.0411901	-31.819	3.53029e-222	2.41892e-219	Down	gi|769816684|ref|XP_011621903.1|	PREDICTED: peroxisomal fatty acid beta-oxidation multifunctional protein MFP2 [Amborella trichopoda]	81.5	0	1161.7	gnl|CDD|229624	KOG1683, KOG1683, KOG1683, Hydroxyacyl-CoA dehydrogenase/enoyl-CoA hydratase [Lipid transport and metabolism].	39.589	9.95e-139	442	gi|34922495|sp|Q39659.1|MFPA_CUCSA	Q39659.1	RecName: Full=Glyoxysomal fatty acid beta-oxidation multifunctional protein MFP-a; Includes: RecName: Full=Enoyl-CoA hydratase/3-2-trans-enoyl-CoA isomerase/3-hydroxybutyryl-CoA epimerase; Includes: RecName: Full=3-hydroxyacyl-CoA dehydrogenase	73.1	3.3e-307	1055.4	GO:0004300	F	K10527	MFP2	enoyl-CoA hydratase/3-hydroxyacyl-CoA dehydrogenase	EC:4.2.1.17 1.1.1.35 1.1.1.211	5	ko00071 Fatty acid degradation;ko00592 alpha-Linolenic acid metabolism;ko01100 Metabolic pathways;ko01110 Biosynthesis of secondary metabolites;ko01212 Fatty acid metabolism;
TRINITY_DN105630_c0_g1_i1	1058	1280	79.59	1174	76.99	1518	84.04	193	11.7	151	10.12	191	10.39	758.015	-2.97419	0.0935311	-31.7989	6.70491e-222	4.55519e-219	Down	gi|661899380|emb|CDO97374.1|	unnamed protein product [Coffea canephora]	65.3	5.4e-89	336.7	gnl|CDD|231117	KOG3179, KOG3179, KOG3179, Predicted glutamine synthetase [Nucleotide transport and metabolism].	50.204	3.12e-85	263	gi|75318832|sp|O82225.1|GGP5_ARATH	O82225.1	RecName: Full=Gamma-glutamyl peptidase 5	48.3	1.8e-61	237.7	--	--	--	--	--	--	--	--
TRINITY_DN93204_c0_g1_i1	3059	288	4.82	254	4.49	293.96	4.47	1587	26.32	1464	26.97	1817.99	27.06	911.859	2.42627	0.0766844	31.6397	1.05216e-219	7.0881e-217	Ups	gi|720015431|ref|XP_010260836.1|	PREDICTED: DNA replication licensing factor MCM6 [Nelumbo nucifera]	81.8	0	1330.9	gnl|CDD|228429	KOG0480, KOG0480, KOG0480, DNA replication licensing factor, MCM6 component [Replication, recombination and repair].	44.571	0	840	gi|75290366|sp|Q6F353.1|MCM6_ORYSJ	Q6F353.1	RecName: Full=DNA replication licensing factor MCM6; AltName: Full=Minichromosome maintenance protein 6; Short=OsMCM6	76.9	0	1266.9	--	--	K02542	MCM6	DNA replication licensing factor MCM6	EC:3.6.4.12	1	ko03030 DNA replication;
TRINITY_DN43464_c0_g4_i2	399	26	13.72	31	16.82	32.56	13.08	1181.06	537.01	1034.06	503.36	1467.3	598.37	594.428	5.13413	0.162299	31.6339	1.26436e-219	8.44668e-217	Ups	gi|919021499|ref|XP_013394596.1|	PREDICTED: uncharacterized protein LOC106162035 [Lingula anatina]	48	0.00015	54.7	--	--	--	--	--	--	--	--	--	--	--	--	--	--	--	--	--	--	--
TRINITY_DN108210_c0_g11_i1	706	552	65.78	575	72	681	70.33	2969.43	337.65	2455.62	307.22	3036.15	309.87	1645.7	2.11587	0.0668894	31.6324	1.32612e-219	8.78602e-217	Ups	gi|823122762|ref|XP_012472462.1|	PREDICTED: 36.4 kDa proline-rich protein-like isoform X2 [Gossypium raimondii]	72.1	2.7e-28	134.4	--	--	--	--	--	gi|1709767|sp|Q00451.1|PRF1_SOLLC	Q00451.1	RecName: Full=36.4 kDa proline-rich protein	64.4	4e-25	116.3	--	--	--	--	--	--	--	--
TRINITY_DN104674_c0_g2_i2	692	837	103.51	878	114.06	1023	109.41	3369	396.91	3034	393.12	3801	401.93	2078.12	1.78867	0.0566552	31.5712	9.16968e-219	6.02545e-216	Ups	gi|658056712|ref|XP_008364115.1|	PREDICTED: LOW QUALITY PROTEIN: histone H2A.6-like [Malus domestica]	69.7	9.4e-42	179.1	gnl|CDD|229695	KOG1756, KOG1756, KOG1756, Histone 2A [Chromatin structure and dynamics].	72.868	6.76e-53	168	gi|75282511|sp|Q43312.3|H2A7_WHEAT	Q43312.3	RecName: Full=Protein H2A.7; AltName: Full=wcH2A-10; AltName: Full=wcH2A-4	68.4	4.1e-43	176	GO:0005694	C	--	--	--	--	--	--
TRINITY_DN114559_c0_g1_i1	2888	5333	95.11	4754	89.67	5424	88	2	0.04	2	0.04	4	0.06	2638.84	-9.79323	0.310277	-31.5629	1.19349e-218	7.77873e-216	Down	gi|586696057|ref|XP_006843913.1|	hypothetical protein AMTR_s00007p00269020 [Amborella trichopoda]	66.5	0	1155.6	gnl|CDD|228445	KOG0496, KOG0496, KOG0496, Beta-galactosidase [Carbohydrate transport and metabolism].	48.343	0	795	gi|152013363|sp|Q9SCV5.2|BGAL7_ARATH	Q9SCV5.2	RecName: Full=Beta-galactosidase 7; Short=Lactase 7; Flags: Precursor	57.4	1.5e-283	976.9	--	--	--	--	--	--	--	--
TRINITY_DN119266_c4_g1_i1	1462	8785	352.65	8283	351.17	9357	338.01	22283	879.4	19008	831.31	25121	889.82	14971.5	1.21978	0.0387753	31.4577	3.29818e-217	2.1323e-214	Ups	gi|747107578|ref|XP_011102095.1|	PREDICTED: cytosolic sulfotransferase 12-like [Sesamum indicum]	51.9	2.7e-91	344.7	gnl|CDD|229525	KOG1584, KOG1584, KOG1584, Sulfotransferase [General function prediction only].	47.368	1.65e-114	348	gi|75153823|sp|Q8L5A7.1|SOT15_ARATH	Q8L5A7.1	RecName: Full=Cytosolic sulfotransferase 15; Short=AtSOT15; AltName: Full=Sulfotransferase 2a; Short=AtST2a	44.4	2.3e-80	300.8	--	--	--	--	--	--	--	--
TRINITY_DN118362_c3_g1_i2	1608	13	0.46	15	0.56	13	0.42	1801	63.12	1580	61.39	1798	56.56	828.777	6.62331	0.210828	31.4157	1.23662e-216	7.93092e-214	Ups	gi|225443552|ref|XP_002273188.1|	PREDICTED: WUSCHEL-related homeobox 9-like [Vitis vinifera]	51.2	1.6e-89	339	--	--	--	--	--	gi|61217281|sp|Q6X7J4.1|WOX9_ARATH	Q6X7J4.1	RecName: Full=WUSCHEL-related homeobox 9; AltName: Full=Protein STIMPY	74.8	1.6e-50	201.8	--	--	--	--	--	--	--	--
TRINITY_DN77244_c0_g3_i1	1407	1033	43.57	900	40.09	1209	45.84	75	3.11	69	3.17	97	3.61	570.16	-3.76542	0.120177	-31.3321	1.70395e-215	1.08413e-212	Down	gi|586673779|ref|XP_006837931.1|	hypothetical protein AMTR_s00102p00015990 [Amborella trichopoda]	93	1.6e-104	388.7	gnl|CDD|229567	KOG1626, KOG1626, KOG1626, Inorganic pyrophosphatase/Nucleosome remodeling factor, subunit NURF38 [Energy production and conversion].	40.639	8.15e-104	319	gi|75305696|sp|Q93V56.1|IPYR1_ARATH	Q93V56.1	RecName: Full=Soluble inorganic pyrophosphatase 1; AltName: Full=Pyrophosphate phospho-hydrolase 1; Short=PPase 1	89.1	1.6e-102	374.4	GO:0000287	F	K01507	ppa	inorganic pyrophosphatase	EC:3.6.1.1	1	ko00190 Oxidative phosphorylation;
TRINITY_DN118653_c0_g1_i1	1267	1235	59.81	1126	57.56	1417	61.5	4249	201.65	3958.97	208.05	4587	195.39	2669.27	1.65683	0.0531883	31.1503	5.03077e-213	3.1756e-210	Ups	gi|731335861|ref|XP_010678948.1|	hypothetical protein BVRB_5g118430 [Beta vulgaris subsp. vulgaris]	58.5	9.4e-40	173.3	--	--	--	--	--	gi|73921149|sp|Q9LV66.1|Y5848_ARATH	Q9LV66.1	RecName: Full=Uncharacterized protein At5g48480	44	1.3e-21	105.5	--	--	--	--	--	--	--	--
TRINITY_DN120595_c4_g10_i1	2439	7394.91	159.85	7015.94	160.37	7754.94	152.22	1.25	0.03	0	0	2.5	0.05	3772.49	-10.6652	0.342507	-31.1386	7.23291e-213	4.53001e-210	Down	gi|593696029|ref|XP_007148513.1|	hypothetical protein PHAVU_006G215000g [Phaseolus vulgaris]	64.7	4.6e-152	547.4	--	--	--	--	--	gi|75308913|sp|Q9C992.1|KCS7_ARATH	Q9C992.1	RecName: Full=3-ketoacyl-CoA synthase 7; Short=KCS-7; AltName: Full=Very long-chain fatty acid condensing enzyme 7; Short=VLCFA condensing enzyme 7	60.5	1.6e-142	508.1	--	--	K15397	KCS	3-ketoacyl-CoA synthase	EC:2.3.1.199	2	ko00062 Fatty acid elongation;ko01110 Biosynthesis of secondary metabolites;
TRINITY_DN113324_c3_g2_i1	787	915.43	90.09	990.37	102.55	1112.98	95.86	3731.01	353.1	3420.75	356.86	4095.08	347.86	2294.1	1.78988	0.0575378	31.1079	1.88498e-212	1.17142e-209	Ups	gi|1035963314|gb|OAY83840.1|	Histone H4 [Ananas comosus]	93.3	1.6e-37	165.2	gnl|CDD|231405	KOG3467, KOG3467, KOG3467, Histone H4 [Chromatin structure and dynamics].	97.561	1.31e-50	167	gi|51338727|sp|P62786.2|H42_WHEAT	P62786.2	RecName: Full=Histone H4 variant TH091	100	5.4e-39	162.5	--	--	--	--	--	--	--	--
TRINITY_DN118948_c1_g1_i4	4580	1238.38	13.31	1052.75	11.97	1253.87	12.3	14.02	0.15	14.69	0.17	28.58	0.27	611.219	-5.86589	0.188592	-31.1036	2.15296e-212	1.32766e-209	Down	gi|743937146|ref|XP_011012973.1|	PREDICTED: probable leucine-rich repeat receptor-like protein kinase At5g49770 isoform X3 [Populus euphratica]	74.1	0	1181.8	gnl|CDD|229129	KOG1187, KOG1187, KOG1187, Serine/threonine protein kinase [Signal transduction mechanisms].	55.411	4.54e-97	342	gi|75335456|sp|Q9LT96.1|Y5977_ARATH	Q9LT96.1	RecName: Full=Probable leucine-rich repeat receptor-like protein kinase At5g49770; Flags: Precursor	52.9	4e-227	790	--	--	--	--	--	--	--	--
TRINITY_DN109788_c4_g1_i2	1439	6231.53	255.3	6220.64	269.15	7438.16	274.12	19232.1	774.38	16576.4	739.6	20768.8	750.58	12322.6	1.40222	0.0451855	31.0325	1.96519e-211	1.20262e-208	Ups	gi|1031987005|ref|NP_001313780.1|	Chalcone synthase 1 [Gossypium arboreum]	91	3.4e-203	716.5	--	--	--	--	--	gi|1345787|sp|P48387.1|CHS2_CAMSI	P48387.1	RecName: Full=Chalcone synthase 2; AltName: Full=Naringenin-chalcone synthase 2	90.2	2.2e-203	709.5	--	--	K00660	CHS	chalcone synthase	EC:2.3.1.74	4	ko00941 Flavonoid biosynthesis;ko01100 Metabolic pathways;ko01110 Biosynthesis of secondary metabolites;ko04712 Circadian rhythm - plant;
TRINITY_DN121025_c0_g4_i4	2113	1040	26.57	1015	27.42	1163	26.93	104	2.63	121	3.39	141	3.2	605.112	-3.21458	0.103598	-31.0294	2.16582e-211	1.31536e-208	Down	gi|311033356|sp|P24465.2|C71A1_PERAE	cytochrome P-450LXXIA1 (cyp71A1) [Persea americana]	54.5	5.6e-138	500.4	gnl|CDD|228106	KOG0156, KOG0156, KOG0156, Cytochrome P450 CYP2 subfamily [Secondary metabolites biosynthesis, transport and catabolism].	44.685	5.68e-169	503	gi|311033356|sp|P24465.2|C71A1_PERAE	P24465.2	RecName: Full=Cytochrome P450 71A1; AltName: Full=ARP-2; AltName: Full=CYPLXXIA1 [Persea americana]	54.5	2.9e-140	500.4	GO:0044425	C	--	--	--	--	--	--
TRINITY_DN115100_c0_g1_i1	1951	1571	44.13	1563	46.41	1696	43.13	356	9.88	310	9.54	362	9.01	985.253	-2.32714	0.0750973	-30.9883	7.7504e-211	4.67163e-208	Down	gi|672163685|ref|XP_008801700.1|	PREDICTED: sugar transport protein 13 [Phoenix dactylifera]	79.5	1.2e-235	824.7	gnl|CDD|228203	KOG0254, KOG0254, KOG0254, Predicted transporter (major facilitator superfamily) [General function prediction only].	37.549	1.53e-151	455	gi|85701281|sp|Q94AZ2.2|STP13_ARATH	Q94AZ2.2	RecName: Full=Sugar transport protein 13; AltName: Full=Hexose transporter 13; AltName: Full=Multicopy suppressor of snf4 deficiency protein 1	77.6	7.6e-228	791.2	--	--	--	--	--	--	--	--
TRINITY_DN105674_c0_g1_i1	3375	440	6.6	453	7.18	469	6.4	2107	31.35	1820	30.08	2411	32.2	1231.84	2.10163	0.0679206	30.9425	3.20685e-210	1.91853e-207	Ups	gi|720050642|ref|XP_010271843.1|	PREDICTED: probable auxin efflux carrier component 1b [Nelumbo nucifera]	80	1.7e-277	964.5	--	--	--	--	--	gi|42558879|sp|Q9C6B8.1|PINI_ARATH	Q9C6B8.1	RecName: Full=Auxin efflux carrier component 1; AltName: Full=Protein PIN-FORMED; Short=AtPIN1	65.3	7e-221	768.8	--	--	--	--	--	--	--	--
TRINITY_DN122472_c0_g1_i1	1003	3160	212.36	3132	221.9	3691	220.32	993	64.93	952	68.81	1037	60.86	2170.08	-1.8378	0.0594001	-30.9393	3.53374e-210	2.09844e-207	Down	gi|441482348|gb|AGC39165.1|	kiwellin [Actinidia deliciosa]	73.7	4e-78	300.4	--	--	--	--	--	gi|85701136|sp|P84527.1|KIWEL_ACTDE	P84527.1	RecName: Full=Kiwellin; AltName: Allergen=Act d 5; Contains: RecName: Full=Kissper; Contains: RecName: Full=KiTH-3; Contains: RecName: Full=KiTH-1; Contains: RecName: Full=KiTH-2	72.5	3.4e-78	293.1	--	--	--	--	--	--	--	--
TRINITY_DN102169_c0_g2_i2	1198	903.61	47.21	845.64	46.62	1028.13	48.05	45.89	2.35	44.75	2.53	41.77	1.92	492.945	-4.41459	0.143183	-30.8318	9.82038e-209	5.78875e-206	Down	gi|731426253|ref|XP_002273242.2|	PREDICTED: oleosin 18.2 kDa [Vitis vinifera]	53.3	1.3e-38	169.5	--	--	--	--	--	gi|1027907298|sp|Q42980.3|OLEO1_ORYSJ	Q42980.3	RecName: Full=Oleosin 16 kDa; AltName: Full=OSE701	42.6	7.2e-11	69.7	--	--	--	--	--	--	--	--
TRINITY_DN115195_c1_g2_i2	2047	2223.38	58.98	2099.29	58.87	2394.54	57.54	685.98	17.98	611.34	17.78	747.53	17.59	1465.73	-1.8157	0.0590202	-30.7641	7.93362e-208	4.64244e-205	Down	gi|719971604|ref|XP_010275170.1|	PREDICTED: cytochrome P450 CYP72A219-like [Nelumbo nucifera]	66.7	1.1e-202	715.3	gnl|CDD|228107	KOG0157, KOG0157, KOG0157, Cytochrome P450 CYP4/CYP19/CYP26 subfamilies [Secondary metabolites biosynthesis, transport and catabolism, Lipid transport and metabolism].	31.509	1.76e-139	426	gi|75311582|sp|Q9LUC5.1|C7A15_ARATH	Q9LUC5.1	RecName: Full=Cytochrome P450 72A15	54.8	1.5e-165	584.3	--	--	--	--	--	--	--	--
TRINITY_DN113988_c5_g2_i2	3480	21	0.3	16	0.25	21	0.28	1333.66	19.19	1087	17.37	1518	19.6	630.028	5.80363	0.188679	30.7592	9.20711e-208	5.3486e-205	Ups	gi|731423487|ref|XP_002273978.2|	PREDICTED: leucine-rich repeat receptor protein kinase EXS [Vitis vinifera]	61.8	0	1283.5	gnl|CDD|228421	KOG0472, KOG0472, KOG0472, Leucine-rich repeat protein [Function unknown].	27.434	6.46e-41	162	gi|30913045|sp|Q9LYN8.1|EMS1_ARATH	Q9LYN8.1	RecName: Full=Leucine-rich repeat receptor protein kinase EMS1; AltName: Full=Protein EXCESS MICROSPOROCYTES 1; AltName: Full=Protein EXTRA SPOROGENOUS CELLS; Flags: Precursor	50.2	1.3e-262	907.5	--	--	--	--	--	--	--	--
TRINITY_DN3009_c2_g1_i1	2215	82	1.98	59	1.51	78	1.71	1016	24.3	944	25.05	1189	25.52	534.648	3.69945	0.120478	30.7063	4.68439e-207	2.70168e-204	Ups	gi|720057256|ref|XP_010273921.1|	PREDICTED: growth-regulating factor 1 isoform X2 [Nelumbo nucifera]	57.1	5e-105	391	--	--	--	--	--	gi|75136070|sp|Q6ZIK5.1|GRF4_ORYSJ	Q6ZIK5.1	RecName: Full=Growth-regulating factor 4; Short=OsGRF4; AltName: Full=Transcription activator GRF4	42.8	2.7e-64	248.1	--	--	--	--	--	--	--	--
TRINITY_DN88350_c0_g1_i1	793	534	51.89	515	52.65	549	46.71	2216	207.15	2170	223.62	2534	212.61	1368.6	2.00436	0.0652975	30.6958	6.47327e-207	3.70674e-204	Ups	gi|590572661|ref|XP_007011908.1|	Early nodulin-like protein 15, putative [Theobroma cacao]	61.5	1.8e-44	188.3	--	--	--	--	--	gi|115502384|sp|Q9SK27.2|ENL1_ARATH	Q9SK27.2	RecName: Full=Early nodulin-like protein 1; AltName: Full=Phytocyanin-like protein; Flags: Precursor	47.1	4e-34	146.4	--	--	--	--	--	--	--	--
TRINITY_DN106126_c0_g1_i1	1958	2624	73.4	2408	71.19	2810	71.15	620	17.13	697	21.36	768	19.04	1663.79	-2.0059	0.0654237	-30.6601	1.93938e-206	1.10266e-203	Down	gi|695012947|ref|XP_009393246.1|	PREDICTED: probable aminotransferase TAT2 isoform X2 [Musa acuminata subsp. malaccensis]	62.8	2.3e-149	538.1	gnl|CDD|228208	KOG0259, KOG0259, KOG0259, Tyrosine aminotransferase [Amino acid transport and metabolism].	49.495	5.26e-172	508	gi|75171781|sp|Q9FN30.1|TAT2_ARATH	Q9FN30.1	RecName: Full=Probable aminotransferase TAT2; AltName: Full=Tyrosine aminotransferase 2	47.1	1.7e-105	384.8	GO:0003824	F	--	--	--	--	--	--
TRINITY_DN85633_c0_g3_i1	868	1207	101.17	1180	104.16	1335	98.6	219	17.75	180	16.1	240	17.46	733.831	-2.63404	0.0861933	-30.5597	4.20015e-205	2.37122e-202	Down	gi|731348298|ref|XP_010685425.1|	hypothetical protein BVRB_7g170980 [Beta vulgaris subsp. vulgaris]	61	9.3e-55	222.6	--	--	--	--	--	gi|75313493|sp|Q9SJ54.1|NHL12_ARATH	Q9SJ54.1	RecName: Full=NDR1/HIN1-like protein 12	53.3	5.9e-47	189.1	--	--	--	--	--	--	--	--
TRINITY_DN103026_c1_g1_i1	798	7213	693.48	6363	643.77	8050	678.04	0	0	0	0	2	0.17	3668.89	-10.7183	0.351921	-30.4564	9.85959e-204	5.52737e-201	Down	gi|586702436|ref|XP_006845263.1|	hypothetical protein AMTR_s00005p00263310 [Amborella trichopoda]	38	1.3e-10	75.9	--	--	--	--	--	gi|112762|sp|P01089.2|2SS_RICCO	P01089.2	RecName: Full=2S albumin; AltName: Allergen=Ric c 1/3; Contains: RecName: Full=Allergen Ric c 3 small chain; AltName: Full=4.7 kDa napin-like protein small chain; AltName: Full=CB-1A small chain; AltName: Full=RS1A; Contains: RecName: Full=Allergen Ric c 3 large chain; AltName: Full=CB-1A large chain; AltName: Full=RL1; Contains: RecName: Full=Allergen Ric c 1 small chain; AltName: Full=2S albumi…	31	2.5e-07	57.4	--	--	--	--	--	--	--	--
TRINITY_DN116950_c0_g5_i2	1959	969	27.09	988	29.19	1104	27.94	116	3.2	107	3.28	131	3.25	576.766	-3.191	0.104879	-30.4257	2.51154e-203	1.39821e-200	Down	gi|720034519|ref|XP_010266742.1|	PREDICTED: transcription factor GAMYB-like isoform X1 [Nelumbo nucifera]	65.9	1.1e-201	711.8	gnl|CDD|227999	KOG0048, KOG0048, KOG0048, Transcription factor, Myb superfamily [Transcription].	55.14	1.8e-63	211	gi|122241089|sp|Q0JIC2.1|GAM1_ORYSJ	Q0JIC2.1	RecName: Full=Transcription factor GAMYB; AltName: Full=OsGAMyb	44.8	2.8e-113	410.6	GO:0010033	P	--	--	--	--	--	--
TRINITY_DN116013_c3_g1_i1	2908	2845	50.34	2664	49.86	2950	47.49	945	16.58	810	15.79	952	14.99	1868.45	-1.74333	0.0574968	-30.3204	6.16883e-202	3.4106e-199	Down	gi|720076765|ref|XP_010240825.1|	PREDICTED: protein notum homolog [Nelumbo nucifera]	77.8	2.7e-183	651.4	gnl|CDD|232216	KOG4287, KOG4287, KOG4287, Pectin acetylesterase and similar proteins [Cell wall/membrane/envelope biogenesis].	69.01	0	687	gi|75204526|sp|Q9SFF6.1|PAE12_ARATH	Q9SFF6.1	RecName: Full=Pectin acetylesterase 12; Flags: Precursor	69.2	1.6e-165	584.7	--	--	--	--	--	--	--	--
TRINITY_DN114748_c1_g2_i2	1987	1227.47	33.74	1223.45	35.54	1338.97	33.32	204.44	5.55	165.16	4.98	254.77	6.21	742.783	-2.69692	0.0890992	-30.2687	2.96131e-201	1.62602e-198	Down	gi|769815550|ref|XP_006841827.2|	PREDICTED: external alternative NAD(P)H-ubiquinone oxidoreductase B1, mitochondrial isoform X1 [Amborella trichopoda]	70.9	3.1e-231	810.1	gnl|CDD|230434	KOG2495, KOG2495, KOG2495, NADH-dehydrogenase (ubiquinone) [Energy production and conversion].	44.76	3.64e-174	514	gi|75332084|sp|Q94BV7.1|NDB2_ARATH	Q94BV7.1	RecName: Full=External alternative NAD(P)H-ubiquinone oxidoreductase B2, mitochondrial; AltName: Full=External alternative NADH dehydrogenase NDB2; AltName: Full=NADH:ubiquinone reductase (non-electrogenic) NDB2; Flags: Precursor	64.4	1.9e-210	733.4	GO:0055114	P	--	--	--	--	--	--
TRINITY_DN110143_c1_g2_i1	440	4169.61	1558.34	3991	1545.15	5843.6	1719.08	1	0.33	3	1.07	3	0.89	2368.18	-9.6964	0.321275	-30.181	4.20839e-200	2.29506e-197	Down	gi|645281208|ref|XP_008245515.1|	PREDICTED: cysteine proteinase inhibitor 6-like [Prunus mume]	50.6	6.8e-14	85.9	--	--	--	--	--	gi|125991833|sp|Q8H0X6.2|CYT6_ARATH	Q8H0X6.2	RecName: Full=Cysteine proteinase inhibitor 6; Short=AtCYS-6; AltName: Full=PIP-M; AltName: Full=PRLI-interacting factor M; Flags: Precursor	51.3	3.3e-14	79.3	GO:0030414	F	--	--	--	--	--	--
TRINITY_DN115150_c1_g2_i1	1984	857	23.6	796	23.17	1054	26.28	3236	88.02	3007	90.75	3668	89.55	2026.61	1.76661	0.0588629	30.0122	6.79218e-198	3.67911e-195	Ups	gi|225444143|ref|XP_002268764.1|	PREDICTED: patellin-4 [Vitis vinifera]	61.6	2.8e-171	610.9	gnl|CDD|229412	KOG1471, KOG1471, KOG1471, Phosphatidylinositol transfer protein SEC14 and related proteins [Lipid transport and metabolism].	31.271	6.59e-51	186	gi|78099068|sp|Q94C59.2|PATL4_ARATH	Q94C59.2	RecName: Full=Patellin-4	64.3	1.5e-130	468	GO:0044424	C	--	--	--	--	--	--
TRINITY_DN100616_c3_g1_i2	346	5098.27	4848.6	4957.5	4760.5	6244.8	4318.38	3	2.37	1	0.84	0	0	2766	-10.1643	0.339065	-29.9773	1.93791e-197	1.04266e-194	Down	--	--	--	--	--	--	--	--	--	--	--	--	--	--	--	--	--	--	--	--	--	--	--	--
TRINITY_DN120595_c4_g32_i5	1718	6158.41	201.88	6080.94	210.63	7044.54	208.55	2	0.06	0	0	0	0	3278.29	-10.5735	0.353435	-29.9165	1.19985e-196	6.41258e-194	Down	gi|296085338|emb|CBI29070.3|	unnamed protein product [Vitis vinifera]	64.1	2.1e-143	518.1	--	--	--	--	--	gi|75308822|sp|Q9C6L5.1|KCS5_ARATH	Q9C6L5.1	RecName: Full=3-ketoacyl-CoA synthase 5; Short=KCS-5; AltName: Full=Eceriferum 60; AltName: Full=Very long-chain fatty acid condensing enzyme 5; Short=VLCFA condensing enzyme 5	56.4	7.7e-131	468.8	GO:0016746	F	--	--	--	--	--	--
TRINITY_DN93246_c0_g1_i1	1080	1123	67.8	1108	70.56	1359	73.12	15	0.88	12	0.78	16	0.85	616.188	-6.24958	0.209691	-29.8038	3.48753e-195	1.85156e-192	Down	gi|720011979|ref|XP_010259728.1|	PREDICTED: pectinesterase inhibitor-like [Nelumbo nucifera]	42.9	2.9e-21	111.7	--	--	--	--	--	--	--	--	--	--	--	--	--	--	--	--	--	--	--
TRINITY_DN65973_c4_g2_i1	406	4181	2068.14	4010	2042.4	6176	2339.34	2	0.86	3	1.38	1	0.38	2426.15	-9.79523	0.328893	-29.7824	6.59565e-195	3.47864e-192	Down	--	--	--	--	--	--	--	--	--	--	--	--	--	--	--	--	--	--	--	--	--	--	--	--
TRINITY_DN117967_c11_g1_i1	2027	313	8.4	291	8.26	352	8.56	1820.94	48.29	1449	42.64	1953.57	46.5	986.129	2.33208	0.0783551	29.763	1.17722e-194	6.16825e-192	Ups	gi|586649472|ref|XP_006829211.1|	hypothetical protein AMTR_s00001p00272070 [Amborella trichopoda]	54.6	1.9e-95	359	--	--	--	--	--	gi|75283553|sp|Q56YJ8.1|FAMA_ARATH	Q56YJ8.1	RecName: Full=Transcription factor FAMA; AltName: Full=Basic helix-loop-helix protein 97; Short=AtbHLH97; Short=bHLH 97; AltName: Full=Transcription factor EN 14; AltName: Full=bHLH transcription factor bHLH097	54.2	6e-50	200.3	--	--	--	--	--	--	--	--
TRINITY_DN108314_c0_g1_i1	2128	2409	61.04	2058	55.13	2522	57.92	676	16.94	598	16.63	675	15.18	1495.86	-1.93616	0.065123	-29.7308	3.06727e-194	1.59671e-191	Down	gi|720048065|ref|XP_010271008.1|	PREDICTED: uncharacterized protein LOC104607157 isoform X2 [Nelumbo nucifera]	79.1	5.3e-229	802.7	--	--	--	--	--	--	--	--	--	--	--	--	--	--	--	--	--	--	--
TRINITY_DN108812_c1_g1_i3	2424	2484.85	54.1	2485.05	57.21	2740.32	54.17	810.99	17.48	683.8	16.36	952.58	18.43	1697.51	-1.7602	0.0596723	-29.4978	3.06864e-191	1.58712e-188	Down	gi|1002252619|ref|XP_015630538.1|	Os03g0276500 [Oryza sativa Japonica Group]	86.1	0	1101.3	gnl|CDD|228051	KOG0100, KOG0100, KOG0100, Molecular chaperones GRP78/BiP/KAR2, HSP70 superfamily [Posttranslational modification, protein turnover, chaperones].	66.934	0	958	gi|123650|sp|P09189.1|HSP7C_PETHY	P09189.1	RecName: Full=Heat shock cognate 70 kDa protein	88.8	0	1092	GO:0005524	F	K03283	HSPA1s	heat shock 70kDa protein 1/2/6/8	--	3	ko03040 Spliceosome;ko04141 Protein processing in endoplasmic reticulum;ko04144 Endocytosis;
TRINITY_DN113230_c0_g1_i1	2235	1602	38.32	1509	38.16	1597	34.65	308	7.29	288	7.56	276	5.86	941.216	-2.51892	0.0855735	-29.4357	1.91732e-190	9.85295e-188	Down	gi|720082331|ref|XP_010242557.1|	PREDICTED: MATE efflux family protein 6-like [Nelumbo nucifera]	58.4	6.3e-148	533.5	gnl|CDD|229289	KOG1347, KOG1347, KOG1347, Uncharacterized membrane protein, predicted efflux pump [General function prediction only].	37.849	4.78e-110	344	gi|75206718|sp|Q9SLV0.1|DTX48_ARATH	Q9SLV0.1	RecName: Full=Protein DETOXIFICATION 48; Short=AtDTX48; AltName: Full=Multidrug and toxic compound extrusion protein 48; Short=MATE protein 48; AltName: Full=Protein ABNORMAL SHOOT 4; AltName: Full=Protein BUSH-AND-CHLOROTIC-DWARF 1; Short=Protein BCD1; AltName: Full=Protein ZRIZI	47.3	1.1e-124	448.7	--	--	--	--	--	--	--	--
TRINITY_DN104697_c0_g1_i1	1877	399	11.74	342	10.64	426	11.34	1809	52.55	1727.21	55.66	1977.98	51.58	1072.47	2.13162	0.0725799	29.3693	1.35609e-189	6.92444e-187	Ups	gi|1035952342|gb|OAY74827.1|	Stomatal closure-related actin-binding protein 1 [Ananas comosus]	54.6	4e-127	464.2	gnl|CDD|228600	KOG0653, KOG0653, KOG0653, Cyclin B and related kinase-activating proteins [Cell cycle control, cell division, chromosome partitioning].	47.308	1.42e-92	299	gi|116157|sp|P25011.1|CCNB1_SOYBN	P25011.1	RecName: Full=G2/mitotic-specific cyclin S13-6; AltName: Full=B-like cyclin	62.5	2.1e-105	384.4	--	--	--	--	--	--	--	--
TRINITY_DN98890_c0_g2_i1	1762	161	5.12	103	3.46	145	4.16	1235	38.71	1049	36.46	1338	37.64	641.466	3.01828	0.103043	29.2913	1.33859e-188	6.79181e-186	Ups	gi|296090459|emb|CBI40278.3|	unnamed protein product [Vitis vinifera]	60.5	3.4e-112	414.5	gnl|CDD|228603	KOG0656, KOG0656, KOG0656, G1/S-specific cyclin D [Cell cycle control, cell division, chromosome partitioning].	43.75	1.74e-95	297	gi|59802919|sp|P42753.3|CCD31_ARATH	P42753.3	RecName: Full=Cyclin-D3-1; AltName: Full=Cyclin-delta-3; Short=Cyclin-d3; AltName: Full=G1/S-specific cyclin-D3-1; Short=CycD3;1	60.1	7.4e-89	329.3	GO:0009987	P	K14505	CYCD3	cyclin D3, plant	--	1	ko04075 Plant hormone signal transduction;
TRINITY_DN121511_c0_g1_i4	1778	1712.2	53.81	1699.26	56.44	2085.23	59.23	391.34	12.13	289.41	9.95	459.46	12.79	1111.46	-2.36868	0.0809318	-29.2676	2.68184e-188	1.35217e-185	Down	gi|225429674|ref|XP_002279960.1|	PREDICTED: cytokinin dehydrogenase 7 [Vitis vinifera]	61.7	1.3e-175	625.2	gnl|CDD|229173	KOG1231, KOG1231, KOG1231, Proteins containing the FAD binding domain [Energy production and conversion].	40.381	7.68e-143	428	gi|66773939|sp|Q9FUJ1.1|CKX7_ARATH	Q9FUJ1.1	RecName: Full=Cytokinin dehydrogenase 7; AltName: Full=Cytokinin oxidase 7; Short=AtCKX5; Short=AtCKX7; Short=CKO7	56.6	2.9e-157	556.6	GO:0008152	P	K00279	CKX	cytokinin dehydrogenase	EC:1.5.99.12	1	ko00908 Zeatin biosynthesis;
TRINITY_DN115181_c0_g1_i1	2465	8429	179.99	7719	174.3	8773	170.14	4066	85.98	3545	83.22	4579	86.91	6162.73	-1.1372	0.0388737	-29.2538	4.01633e-188	2.01236e-185	Down	gi|703132375|ref|XP_010105109.1|	Phosphoenolpyruvate carboxylase [Morus notabilis]	87.3	0	1185.2	--	--	--	--	--	gi|12230482|sp|Q9T074.1|PCKA_ARATH	Q9T074.1	RecName: Full=Phosphoenolpyruvate carboxykinase [ATP]; Short=PEP carboxykinase; Short=PEPCK	79.8	0	1080.9	--	--	K01610	E4.1.1.49, pckA	phosphoenolpyruvate carboxykinase (ATP)	EC:4.1.1.49	7	ko00010 Glycolysis / Gluconeogenesis;ko00020 Citrate cycle (TCA cycle);ko00620 Pyruvate metabolism;ko00710 Carbon fixation in photosynthetic organisms;ko01100 Metabolic pathways;ko01110 Biosynthesis of secondary metabolites;ko01200 Carbon metabolism;
TRINITY_DN55903_c0_g1_i1	628	730	109.12	768	120.41	887	113.32	2799	394.83	2628	406.81	3178	402.38	1767.16	1.74286	0.0596437	29.2211	1.04557e-187	5.20621e-185	Ups	gi|658056712|ref|XP_008364115.1|	PREDICTED: LOW QUALITY PROTEIN: histone H2A.6-like [Malus domestica]	64.4	3.1e-36	160.6	gnl|CDD|229695	KOG1756, KOG1756, KOG1756, Histone 2A [Chromatin structure and dynamics].	79.048	4.32e-46	152	gi|75282511|sp|Q43312.3|H2A7_WHEAT	Q43312.3	RecName: Full=Protein H2A.7; AltName: Full=wcH2A-10; AltName: Full=wcH2A-4	62.4	1.1e-37	157.9	GO:0043229	C	--	--	--	--	--	--
TRINITY_DN115667_c0_g1_i1	2904	370	6.56	305	5.72	328	5.29	1855	32.6	1510	29.47	2061	32.51	1025.9	2.31469	0.0792576	29.2047	1.68999e-187	8.36306e-185	Ups	gi|548843743|gb|ERN03397.1|	hypothetical protein AMTR_s00003p00257050 [Amborella trichopoda]	78.8	0	1205.3	gnl|CDD|228428	KOG0479, KOG0479, KOG0479, DNA replication licensing factor, MCM3 component [Replication, recombination and repair].	52.913	0	1068	gi|122168994|sp|Q0DHC4.1|MCM3_ORYSJ	B8AZ99.1	RecName: Full=DNA replication licensing factor MCM3; AltName: Full=Minichromosome maintenance protein 3	74.2	0	1132.9	--	--	K02541	MCM3	DNA replication licensing factor MCM3	EC:3.6.4.12	1	ko03030 DNA replication;
TRINITY_DN98089_c1_g1_i1	434	1232.94	482.27	1064.49	430.94	1265.23	387.77	197.88	68.18	203.86	75.74	227.41	70.31	704.977	-2.5883	0.0886343	-29.202	1.83069e-187	9.00375e-185	Down	--	--	--	--	--	--	--	--	--	--	--	--	--	--	--	--	--	--	--	--	--	--	--	--
TRINITY_DN118480_c4_g2_i4	2425	184.18	4.01	160.72	3.7	202.69	4	1252.77	26.99	1098.27	26.27	1353.72	26.18	679.002	2.63746	0.0903662	29.1863	2.89129e-187	1.41333e-184	Ups	gi|672177132|ref|XP_008808650.1|	PREDICTED: DNA replication licensing factor MCM7 [Phoenix dactylifera]	82.2	0	1180.2	gnl|CDD|228431	KOG0482, KOG0482, KOG0482, DNA replication licensing factor, MCM7 component [Replication, recombination and repair].	59.085	0	1075	gi|614093309|sp|B8BMI1.1|MCM7_ORYSI	B8BMI1.1	RecName: Full=DNA replication licensing factor MCM7; AltName: Full=Minichromosome maintenance protein 7	80.4	0	1150.6	GO:0005634	C	K02210	MCM7, CDC47	DNA replication licensing factor MCM7	EC:3.6.4.12	1	ko03030 DNA replication;
TRINITY_DN108655_c1_g7_i2	709	819	96.84	877	108.97	1121.98	115.02	48	5.42	49	6.09	65	6.58	503.358	-4.15747	0.1426	-29.1548	7.25603e-187	3.52542e-184	Down	gi|719990499|ref|XP_010252975.1|	PREDICTED: uncharacterized protein LOC104594382 isoform X1 [Nelumbo nucifera]	41.7	1.5e-10	75.5	--	--	--	--	--	--	--	--	--	--	--	--	--	--	--	--	--	--	--
TRINITY_DN121071_c7_g1_i3	1157	1028	56.34	1014	58.64	1232	60.33	13	0.7	10	0.59	19	0.91	562.423	-6.14961	0.21226	-28.972	1.48216e-184	7.15785e-182	Down	gi|719976138|ref|XP_010248422.1|	PREDICTED: crocetin glucoside glucosyltransferase-like [Nelumbo nucifera]	48.4	4.4e-84	320.5	gnl|CDD|229134	KOG1192, KOG1192, KOG1192, UDP-glucuronosyl and UDP-glucosyl transferase [Carbohydrate transport and metabolism, Energy production and conversion].	33.871	2.25e-25	103	gi|678019187|sp|F8WKW8.1|UGT9_GARJA	F8WKW8.1	RecName: Full=Beta-D-glucosyl crocetin beta-1,6-glucosyltransferase; AltName: Full=UDP-glucose glucosyltransferase 9; Short=GjUGT9; AltName: Full=UDP-glycosyltransferase 94E5	42.7	3.8e-73	276.6	--	--	--	--	--	--	--	--
TRINITY_DN105921_c1_g1_i2	643	3987	568.2	3514	525.47	4934	602.87	1	0.13	1	0.15	3	0.36	2104.96	-9.7133	0.335606	-28.9426	3.47837e-184	1.66976e-181	Down	gi|590636946|ref|XP_007028983.1|	Late Embryogenesis Abundant 4-5, putative [Theobroma cacao]	61.9	2.6e-06	61.2	--	--	--	--	--	gi|1170744|sp|P46515.1|LEA11_HELAN	P46515.1	RecName: Full=11 kDa late embryogenesis abundant protein; AltName: Full=DS11 [Helianthus annuus]	54.8	1.7e-06	54.3	--	--	--	--	--	--	--	--
TRINITY_DN102933_c0_g1_i1	2160	4878	121.45	4436	116.76	4787	108.05	2	0.05	0	0	1	0.02	2401.36	-10.0735	0.349123	-28.8537	4.55844e-183	2.17522e-180	Down	gi|720099135|ref|XP_010247847.1|	PREDICTED: L-ascorbate oxidase homolog isoform X1 [Nelumbo nucifera]	67.6	2.9e-222	780.4	gnl|CDD|229205	KOG1263, KOG1263, KOG1263, Multicopper oxidases [Secondary metabolites biosynthesis, transport and catabolism].	43.253	0	631	gi|114268|sp|Q00624.1|ASOL_BRANA	Q00624.1	RecName: Full=L-ascorbate oxidase homolog; Flags: Precursor	62	2.2e-204	713.4	--	--	K00423	E1.10.3.3	L-ascorbate oxidase	EC:1.10.3.3	2	ko00053 Ascorbate and aldarate metabolism;ko01100 Metabolic pathways;
TRINITY_DN121902_c1_g2_i1	1672	5827.35	197.54	5695.86	204	5449.29	166.73	0	0	1.93	0.07	0	0	2898.12	-10.3411	0.361182	-28.6313	2.7431e-180	1.30122e-177	Down	--	--	--	--	--	--	--	--	--	--	--	--	--	--	--	--	--	--	--	--	--	--	--	--
TRINITY_DN115239_c1_g1_i3	2498	213.16	4.48	250.97	5.58	230	4.39	1459.39	30.4	1318.45	30.49	1873.44	35.02	849.791	2.61236	0.0914274	28.5731	1.45277e-179	6.85084e-177	Ups	gi|769809430|ref|XP_011624213.1|	PREDICTED: protein IQ-DOMAIN 1 [Amborella trichopoda]	50.6	1.3e-112	416.4	--	--	--	--	--	gi|75272059|sp|Q9SF32.1|IQD1_ARATH	Q9SF32.1	RecName: Full=Protein IQ-DOMAIN 1	24.3	1.4e-11	73.2	--	--	--	--	--	--	--	--
TRINITY_DN112854_c0_g1_i1	885	26	2.11	20	1.71	16	1.15	934	73.48	913	79.3	1222	86.29	494.166	5.36222	0.187962	28.5283	5.22778e-179	2.45085e-176	Ups	--	--	--	--	--	--	--	--	--	--	--	--	--	--	--	--	--	--	--	--	--	--	--	--
TRINITY_DN115506_c0_g1_i1	1541	4278	160.6	4016	159.26	4629	156.58	2	0.07	0	0	1	0.03	2197.45	-9.96139	0.350123	-28.4511	4.72561e-178	2.20255e-175	Down	gi|769813193|ref|XP_006843863.2|	PREDICTED: putative pectinesterase 63 [Amborella trichopoda]	60.1	1.3e-112	415.6	--	--	--	--	--	gi|229891475|sp|Q9FKF3.2|PME63_ARATH	Q9FKF3.2	RecName: Full=Putative pectinesterase 63; Short=PE 63; AltName: Full=Pectin methylesterase 63; Short=AtPME63; Flags: Precursor	49.8	1e-81	305.4	--	--	--	--	--	--	--	--
TRINITY_DN93447_c1_g1_i1	734	5139	570.8	4564	532.95	6223	601.3	1	0.11	0	0	0	0	2696.98	-10.4127	0.3668	-28.3879	2.85581e-177	1.32336e-174	Down	--	--	--	--	--	--	--	--	--	--	--	--	--	--	--	--	--	--	--	--	--	--	--	--
TRINITY_DN102622_c2_g1_i1	1721	24	0.79	35	1.21	33	0.97	860	27.74	776	27.75	1009	29.21	433.139	4.63769	0.163812	28.3111	2.52351e-176	1.16266e-173	Ups	gi|586748228|ref|XP_006851052.1|	hypothetical protein AMTR_s00025p00234540 [Amborella trichopoda]	40.1	1.2e-82	316.2	--	--	--	--	--	gi|75273808|sp|Q9LRQ8.1|PMAT2_ARATH	Q9LRQ8.1	RecName: Full=Phenolic glucoside malonyltransferase 2	32.5	8.4e-53	209.5	--	--	--	--	--	--	--	--
TRINITY_DN120978_c2_g6_i3	1550	1382.83	51.53	1410.84	55.54	1537.69	51.64	344.86	12.65	305.33	12.41	399.58	13.15	903.106	-2.14314	0.0760571	-28.178	1.08894e-174	4.98842e-172	Down	gi|720005323|ref|XP_010257616.1|	PREDICTED: protochlorophyllide-dependent translocon component 52, chloroplastic isoform X2 [Nelumbo nucifera]	69.4	2.1e-195	690.6	--	--	--	--	--	gi|75248733|sp|Q8W496.1|PTC52_ARATH	Q8W496.1	RecName: Full=Protochlorophyllide-dependent translocon component 52, chloroplastic; AltName: Full=ACD1-like protein; AltName: Full=Protein TIC 55-IV; AltName: Full=Translocon at the inner envelope membrane of chloroplasts 55-IV; Flags: Precursor	58.1	9.9e-170	597.8	--	--	--	--	--	--	--	--
TRINITY_DN84432_c2_g1_i1	1145	195	10.84	193	11.32	232	11.52	1187	64.51	1149	69.1	1423	69.41	699.495	2.48077	0.0881315	28.1485	2.49943e-174	1.13848e-171	Ups	gi|747056535|ref|XP_011074532.1|	PREDICTED: deoxyuridine 5'-triphosphate nucleotidohydrolase-like [Sesamum indicum]	63.9	5.3e-66	260.4	gnl|CDD|231308	KOG3370, KOG3370, KOG3370, dUTPase [Nucleotide transport and metabolism].	67.857	5.07e-68	220	gi|75266320|sp|Q9STG6.1|DUT_ARATH	Q9STG6.1	RecName: Full=Deoxyuridine 5'-triphosphate nucleotidohydrolase; Short=dUTPase; AltName: Full=dUTP pyrophosphatase; AltName: Full=dUTP-pyrophosphatase-like 1; Short=AtDUT1	77	3.4e-66	253.4	GO:0046080	P	--	--	--	--	--	--
TRINITY_DN99980_c1_g1_i1	1014	13	0.86	24	1.67	27	1.59	953	61.35	1019	72.52	1050	60.67	491.98	5.3075	0.189172	28.0564	3.33455e-173	1.51029e-170	Ups	gi|719984983|ref|XP_010251240.1|	PREDICTED: uncharacterized protein LOC104593189 [Nelumbo nucifera]	38.6	2.2e-15	92	--	--	--	--	--	--	--	--	--	--	--	--	--	--	--	--	--	--	--
TRINITY_DN92740_c0_g1_i1	1881	2993	87.85	3154	97.85	3242	86.09	2	0.06	3	0.1	1	0.03	1601.53	-9.27598	0.330676	-28.0515	3.8254e-173	1.72287e-170	Down	gi|672139919|ref|XP_008793761.1|	PREDICTED: galactose oxidase-like [Phoenix dactylifera]	66.9	1.7e-210	741.1	--	--	--	--	--	gi|122215731|sp|Q3HRQ2.1|GLOX_VITPS	Q3HRQ2.1	RecName: Full=Aldehyde oxidase GLOX; AltName: Full=Glyoxal oxidase; Short=VpGLOX; Flags: Precursor	42.6	7.4e-111	402.5	--	--	--	--	--	--	--	--
TRINITY_DN114353_c0_g1_i1	1673	1237	41.9	1120	40.08	1353	41.37	223	7.44	211	7.81	309	9.26	746.68	-2.41461	0.0862556	-27.9937	1.93744e-172	8.67701e-170	Down	gi|719985601|ref|XP_010251442.1|	PREDICTED: guanosine nucleotide diphosphate dissociation inhibitor 2 [Nelumbo nucifera]	86.2	4.3e-226	792.7	gnl|CDD|229380	KOG1439, KOG1439, KOG1439, RAB proteins geranylgeranyltransferase component A (RAB escort protein) [Posttranslational modification, protein turnover, chaperones].	63.616	0	704	gi|75180811|sp|Q9LXC0.1|GDI_ARATH	Q9LXC0.1	RecName: Full=Guanosine nucleotide diphosphate dissociation inhibitor At5g09550; Short=AtGDI	82.6	3.1e-217	755.7	--	--	--	--	--	--	--	--
TRINITY_DN102495_c0_g1_i1	1809	841	25.88	734	23.87	881	24.51	93	2.82	64	2.16	81	2.21	454.803	-3.43106	0.122595	-27.9869	2.34524e-172	1.0445e-169	Down	gi|743782976|ref|XP_010921289.1|	PREDICTED: NAC transcription factor 25-like [Elaeis guineensis]	57.3	5.4e-89	337.4	--	--	--	--	--	gi|75273137|sp|Q9LD44.1|NAC56_ARATH	Q9LD44.1	RecName: Full=NAC transcription factor 56; Short=AtNAC056; AltName: Full=NAC domain-containing protein 2; Short=AtNAC2; AltName: Full=Protein NAC-REGULATED SEED MORPHOLOGY 1	68.2	1.4e-71	271.9	--	--	--	--	--	--	--	--
TRINITY_DN116519_c6_g1_i2	1342	2710.35	121.6	2724.95	129.08	2865.91	115.44	957.94	42.18	867.81	42.32	1126.39	44.51	1880.17	-1.59676	0.0570696	-27.9792	2.91014e-172	1.28893e-169	Down	gi|703121092|ref|XP_010102247.1|	1-aminocyclopropane-1-carboxylate oxidase-1-like protein [Morus notabilis]	52.1	9.5e-91	342.8	gnl|CDD|228093	KOG0143, KOG0143, KOG0143, Iron/ascorbate family oxidoreductases [Secondary metabolites biosynthesis, transport and catabolism, General function prediction only].	41.401	3.51e-81	259	gi|75297894|sp|Q84MB3.1|ACCH1_ARATH	Q84MB3.1	RecName: Full=1-aminocyclopropane-1-carboxylate oxidase homolog 1	45.4	6.3e-80	299.3	--	--	--	--	--	--	--	--
TRINITY_DN118621_c0_g3_i1	3430	925.92	13.63	832.64	12.97	878.62	11.79	21.31	0.31	11.19	0.18	21.21	0.28	457.657	-5.56119	0.198832	-27.9692	3.8464e-172	1.69425e-169	Down	gi|720028687|ref|XP_010264986.1|	PREDICTED: phosphate transporter PHO1-like [Nelumbo nucifera]	69.2	0	1095.9	gnl|CDD|229105	KOG1162, KOG1162, KOG1162, Predicted small molecule transporter [Intracellular trafficking, secretion, and vesicular transport].	43.026	0	585	gi|26398036|sp|Q8S403.1|PHO1_ARATH	Q8S403.1	RecName: Full=Phosphate transporter PHO1; AltName: Full=Protein PHO1; Short=AtPHO1	57.1	2.3e-264	913.3	--	--	--	--	--	--	--	--
TRINITY_DN108363_c0_g1_i1	713	4589	537.06	4176	513.62	6157	625.11	0	0	1	0.12	0	0	2522.05	-10.3131	0.368909	-27.9557	5.61832e-172	2.46122e-169	Down	--	--	--	--	--	--	--	--	--	--	--	--	--	--	--	--	--	--	--	--	--	--	--	--
TRINITY_DN116012_c2_g16_i3	731	423.21	47.35	357.92	42.1	484.41	47.13	1751.68	187.52	1697.2	200.04	2097.34	201.52	1091.02	2.02191	0.0723647	27.9405	8.59063e-172	3.74285e-169	Ups	gi|727497212|ref|XP_010424704.1|	PREDICTED: histone H3-like centromeric protein CNA1 [Camelina sativa]	94.5	8e-68	265.8	gnl|CDD|229684	KOG1745, KOG1745, KOG1745, Histones H3 and H4 [Chromatin structure and dynamics].	94.161	7.61e-93	275	gi|27805477|sp|P59226.2|H32_ARATH	A2Y533.1	RecName: Full=Histone H3.2	99.3	3.5e-69	262.7	--	--	--	--	--	--	--	--
TRINITY_DN99810_c0_g1_i1	1381	1194	51.6	1225	55.9	1431	55.56	269	11.41	245	11.52	283	10.78	780.672	-2.36212	0.0846505	-27.9044	2.3582e-171	1.02189e-168	Down	gi|720054354|ref|XP_010273025.1|	PREDICTED: protein EXORDIUM-like 2 [Nelumbo nucifera]	69.2	1.5e-120	441.8	--	--	--	--	--	gi|75170014|sp|Q9FE06.1|EXOL2_ARATH	Q9FE06.1	RecName: Full=Protein EXORDIUM-like 2; Flags: Precursor	67.5	2.4e-111	403.7	--	--	--	--	--	--	--	--
TRINITY_DN93236_c1_g1_i1	3033	367	6.19	362	6.46	402	6.18	1946	32.58	1521	28.29	1988	29.88	1053.81	2.15332	0.077196	27.8942	3.13814e-171	1.35256e-168	Ups	gi|720003507|ref|XP_010257016.1|	PREDICTED: probably inactive leucine-rich repeat receptor-like protein kinase IMK2 [Nelumbo nucifera]	66.9	3.9e-294	1019.6	gnl|CDD|229129	KOG1187, KOG1187, KOG1187, Serine/threonine protein kinase [Signal transduction mechanisms].	38.435	4.17e-81	284	gi|75202755|sp|Q9SCT4.1|IMK2_ARATH	Q9SCT4.1	RecName: Full=Probably inactive leucine-rich repeat receptor-like protein kinase IMK2; AltName: Full=Protein INFLORESCENCE MERISTEM RECEPTOR-LIKE KINASE 2; Flags: Precursor	56.9	5.7e-246	852	--	--	--	--	--	--	--	--
TRINITY_DN102888_c1_g1_i1	892	1357	108.95	1290	109.1	1586	112.4	333	25.89	311	26.69	382	26.65	880.794	-2.13824	0.0767009	-27.8777	4.97549e-171	2.133e-168	Down	--	--	--	--	--	--	--	--	--	--	--	--	--	--	--	--	--	--	--	--	--	--	--	--
TRINITY_DN63863_c0_g2_i1	1502	99.76	3.87	89.64	3.67	113.39	3.96	989.34	37.74	859.82	36.35	1024.32	35.07	506.484	3.11329	0.111799	27.8473	1.16129e-170	4.95197e-168	Ups	gi|720054155|ref|XP_010272957.1|	PREDICTED: zinc-finger homeodomain protein 1-like [Nelumbo nucifera]	67.5	2.6e-73	285	--	--	--	--	--	gi|614103058|sp|A2Z259.1|ZHD1_ORYSI	A2Z259.1	RecName: Full=Zinc-finger homeodomain protein 1	51.8	3.3e-61	237.3	--	--	--	--	--	--	--	--
TRINITY_DN106436_c2_g1_i1	573	4064.38	739.95	3783.32	721.01	4764.45	730.65	0	0	0	0	2.01	0.31	2139.73	-10.0199	0.360173	-27.8197	2.5043e-170	1.06224e-167	Down	gi|586685560|ref|XP_006841706.1|	hypothetical protein AMTR_s00003p00252710 [Amborella trichopoda]	54.1	2.1e-07	64.7	--	--	--	--	--	--	--	--	--	--	--	--	--	--	--	--	--	--	--
TRINITY_DN111209_c3_g2_i1	4010	184	2.28	170	2.23	197	2.23	1178	14.52	1004	13.75	1287	14.24	641.594	2.53248	0.0911677	27.7782	7.94552e-170	3.35246e-167	Ups	gi|719971923|ref|XP_010276048.1|	PREDICTED: LRR receptor-like serine/threonine-protein kinase ERL1 isoform X1 [Nelumbo nucifera]	74.5	0	1484.2	gnl|CDD|229129	KOG1187, KOG1187, KOG1187, Serine/threonine protein kinase [Signal transduction mechanisms].	49.823	1.75e-102	355	gi|263419056|sp|C0LGW6.1|ERL1_ARATH	C0LGW6.1	RecName: Full=LRR receptor-like serine/threonine-protein kinase ERL1; AltName: Full=Protein ERECTA-like kinase 1; Flags: Precursor	68.4	0	1331.6	--	--	--	--	--	--	--	--
TRINITY_DN118430_c2_g41_i1	843	123	10.8	109	10.08	173	13.37	1055.98	89.55	1050	98.25	1261.97	96.06	601.308	2.93099	0.105606	27.7541	1.55642e-169	6.53263e-167	Ups	--	--	--	--	--	--	--	--	--	--	--	--	--	--	--	--	--	--	--	--	--	--	--	--
TRINITY_DN117014_c1_g1_i2	3694	1343.97	18.24	1196.07	17.17	1441.97	17.84	325.95	4.39	257.03	3.85	319.66	3.87	819.111	-2.23308	0.0805379	-27.7271	3.29285e-169	1.37488e-166	Down	gi|3551956|gb|AAC34856.1|	senescence-associated protein 6 [Hemerocallis hybrid cultivar]	77.8	2.7e-135	492.3	gnl|CDD|230175	KOG2236, KOG2236, KOG2236, Uncharacterized conserved protein [Function unknown].	30.451	7.44e-38	152	gi|75213205|sp|Q9SXA6.1|ENDO1_ARATH	Q9SXA6.1	RecName: Full=Endonuclease 1; Short=AtENDO1; AltName: Full=Bifunctional nuclease I; Short=AtBFN1; AltName: Full=Deoxyribonuclease ENDO1; AltName: Full=Single-stranded-nucleate endonuclease ENDO1; Flags: Precursor	71.4	2.7e-125	451.4	GO:0003676	F	--	--	--	--	--	--
TRINITY_DN94087_c0_g1_i1	1056	225	14.03	212	13.94	262	14.54	1392	84.6	1150	77.3	1436	78.34	747.716	2.39146	0.0866493	27.5993	1.13436e-167	4.71184e-165	Ups	--	--	--	--	--	--	--	--	--	--	--	--	--	--	--	--	--	--	--	--	--	--	--	--
TRINITY_DN121858_c0_g22_i2	521	518.38	118.66	489.79	117.04	597	112.88	2446.86	514.36	1872.97	429.25	2589.83	488.66	1361.33	1.99045	0.0722283	27.5577	3.57509e-167	1.47734e-164	Ups	gi|148906576|gb|ABR16440.1|	unknown [Picea sitchensis]	48.9	1.5e-39	171.4	--	--	--	--	--	gi|82592920|sp|P92990.2|PGL3_ARATH	P92990.2	RecName: Full=Polygalacturonase 1 beta-like protein 3; Short=AtPGL3; AltName: Full=Aromatic-rich glycoprotein JP650; AltName: Full=PG1beta-like protein 3; AltName: Full=Polygalacturonase 2; AltName: Full=Probable polygalacturonase non-catalytic subunit JP650; Flags: Precursor	37.2	1.2e-23	110.9	--	--	--	--	--	--	--	--
TRINITY_DN130424_c0_g1_i1	1913	1761	50.65	1660	50.46	1880	48.93	482	13.69	328	10.33	475	12.11	1103.85	-2.14345	0.0778522	-27.5323	7.21682e-167	2.96693e-164	Down	gi|1035930239|gb|OAY59825.1|	hypothetical protein MANES_01G062800 [Manihot esculenta]	72.4	1.1e-212	748.4	gnl|CDD|229119	KOG1176, KOG1176, KOG1176, Acyl-CoA synthetase [Lipid transport and metabolism].	35.35	1.17e-146	438	gi|75313630|sp|Q9SMT7.1|4CLLA_ARATH	Q9SMT7.1	RecName: Full=Oxalate--CoA ligase; AltName: Full=4-coumarate--CoA ligase isoform 8; Short=At4CL8; AltName: Full=4-coumarate--CoA ligase-like 10; AltName: Full=Acyl-activating enzyme 3; AltName: Full=Adenosine monophosphate binding protein 3; Short=AtMPBP3; AltName: Full=Oxalyl-CoA synthetase	66.4	8.4e-195	681.4	GO:0008152	P	--	--	--	--	--	--
TRINITY_DN96821_c0_g1_i1	921	2272	173.58	2087	168.01	2600	175.67	6094	451.45	5568	455.59	6575	437.18	4069.95	1.28751	0.0469316	27.4337	1.08713e-165	4.44653e-163	Ups	gi|719962185|ref|XP_010266048.1|	PREDICTED: HMG-Y-related protein A-like [Nelumbo nucifera]	57.3	4.3e-18	100.9	gnl|CDD|231943	KOG4012, KOG4012, KOG4012, Histone H1 [Chromatin structure and dynamics].	44.068	3.24e-07	48.5	gi|75334527|sp|Q9FYS5.1|HMGYA_MAIZE	Q9FYS5.1	RecName: Full=HMG-Y-related protein A; Short=ZmHMGA; AltName: Full=High mobility group A protein	55	3.2e-11	70.5	GO:0043229	C	--	--	--	--	--	--
TRINITY_DN115702_c2_g10_i1	1554	1518	56.39	1345	52.78	1578	52.82	409	14.95	326	13.21	433	14.21	938.989	-2.02437	0.0738446	-27.4139	1.87288e-165	7.62147e-163	Down	gi|719965169|ref|XP_010255658.1|	PREDICTED: polynucleotide 5'-hydroxyl-kinase NOL9 [Nelumbo nucifera]	67.9	9.5e-151	542.3	gnl|CDD|230689	KOG2750, KOG2750, KOG2750, Uncharacterized conserved protein similar to ATP/GTP-binding protein [General function prediction only].	28.647	5.94e-62	212	gi|75161516|sp|Q8VYP6.1|NOL9_ARATH	Q8VYP6.1	RecName: Full=Polynucleotide 5'-hydroxyl-kinase NOL9; AltName: Full=Nucleolar protein 9 homolog	56.2	3.1e-115	416.8	--	--	--	--	--	--	--	--
TRINITY_DN36164_c1_g2_i1	2815	249	4.57	221	4.29	222	3.71	1332	24.24	1125	22.73	1545	25.24	748.414	2.40671	0.0878033	27.4103	2.06829e-165	8.37417e-163	Ups	gi|695005557|ref|XP_009389233.1|	PREDICTED: serine/arginine repetitive matrix protein 2 [Musa acuminata subsp. malaccensis]	31.1	7.9e-47	198	--	--	--	--	--	gi|75111173|sp|Q5XVH5.1|Y1710_ARATH	Q5XVH5.1	RecName: Full=Uncharacterized protein At1g65710	36.7	1.4e-09	66.6	--	--	--	--	--	--	--	--
TRINITY_DN93434_c0_g1_i1	2582	1643	33.27	1508	32.29	1635	30.08	4463	89.53	3808	84.81	5085	91.55	2920.93	1.36856	0.0499334	27.4078	2.21507e-165	8.9234e-163	Ups	gi|720003603|ref|XP_010257045.1|	PREDICTED: cytosolic endo-beta-N-acetylglucosaminidase-like [Nelumbo nucifera]	62	2.4e-244	854	gnl|CDD|230270	KOG2331, KOG2331, KOG2331, Predicted glycosylhydrolase [General function prediction only].	58.38	0	543	gi|817033893|sp|F4JZC2.1|ENAS1_ARATH	F4JZC2.1	RecName: Full=Cytosolic endo-beta-N-acetylglucosaminidase 1; Short=ENGase 1; AltName: Full=Endo-beta-N-acetyglucosaminidase 85A; Short=AtENGase85A	51.3	7.3e-202	705.3	--	--	K01227	E3.2.1.96	mannosyl-glycoprotein endo-beta-N-acetylglucosaminidase	EC:3.2.1.96	1	ko00511 Other glycan degradation;
TRINITY_DN11857_c0_g1_i1	715	1124	130.88	1079	132.04	1495	151.06	195	21.69	175	21.42	207	20.66	717.287	-2.75697	0.100645	-27.3932	3.30693e-165	1.32553e-162	Down	gi|719996915|ref|XP_010254928.1|	PREDICTED: homeobox-leucine zipper protein ATHB-40-like isoform X1 [Nelumbo nucifera]	46.3	3.2e-37	164.1	gnl|CDD|228432	KOG0483, KOG0483, KOG0483, Transcription factor HEX, contains HOX and HALZ domains [Transcription].	50.962	5.59e-41	139	gi|75268019|sp|Q9ZU70.1|ATB21_ARATH	Q9ZU70.1	RecName: Full=Homeobox-leucine zipper protein ATHB-21; AltName: Full=HD-ZIP protein ATHB-21; AltName: Full=Homeodomain transcription factor ATHB-21	43.9	4.4e-32	139.4	--	--	--	--	--	--	--	--
TRINITY_DN121899_c1_g2_i1	2924	3182	55.96	2957	55.01	3318	53.09	2	0.03	1	0.02	1	0.02	1609.4	-9.46199	0.345961	-27.3499	1.08261e-164	4.31788e-162	Down	gi|719982247|ref|XP_010250379.1|	PREDICTED: probable beta-D-xylosidase 5 [Nelumbo nucifera]	67.2	0	1083.6	--	--	--	--	--	gi|259585724|sp|Q9LJN4.2|BXL5_ARATH	Q9LJN4.2	RecName: Full=Probable beta-D-xylosidase 5; Short=AtBXL5; Flags: Precursor	51.7	2.6e-216	753.4	--	--	K15920	XYL4	xylan 1,4-beta-xylosidase	EC:3.2.1.37	2	ko00520 Amino sugar and nucleotide sugar metabolism;ko01100 Metabolic pathways;
TRINITY_DN114496_c0_g1_i1	2184	717	17.62	694	18.03	761	16.96	22	0.53	38	1.03	33	0.72	384.587	-4.54853	0.166363	-27.3409	1.38358e-164	5.49095e-162	Down	gi|586729054|ref|XP_006849805.1|	hypothetical protein AMTR_s00176p00051440 [Amborella trichopoda]	86.1	7.7e-300	1038.1	gnl|CDD|228395	KOG0446, KOG0446, KOG0446, Vacuolar sorting protein VPS1, dynamin, and related proteins [Intracellular trafficking, secretion, and vesicular transport, General function prediction only].	37.594	0	626	gi|60392231|sp|Q8LF21.2|DRP1C_ARATH	Q8LF21.2	RecName: Full=Dynamin-related protein 1C; AltName: Full=Dynamin-like protein 5; AltName: Full=Dynamin-like protein C; AltName: Full=Dynamin-like protein DLP1	77.2	4.2e-275	948.3	--	--	K01528	DNM	dynamin GTPase	EC:3.6.5.5	1	ko04144 Endocytosis;
TRINITY_DN118152_c1_g1_i2	2084	46.97	1.22	45	1.24	49	1.15	755.02	19.38	774.12	22.05	919.98	21.2	411.682	3.94958	0.144602	27.3135	2.93197e-164	1.15787e-161	Ups	gi|672184471|ref|XP_008812547.1|	PREDICTED: protein TOO MANY MOUTHS [Phoenix dactylifera]	57.9	1.8e-133	485.3	gnl|CDD|228421	KOG0472, KOG0472, KOG0472, Leucine-rich repeat protein [Function unknown].	32.806	7.09e-23	100	gi|75175345|sp|Q9LP24.1|Y1571_ARATH	Q9LP24.1	RecName: Full=Probable leucine-rich repeat receptor-like protein kinase At1g35710; Flags: Precursor	33.2	1.9e-35	152.1	--	--	--	--	--	--	--	--
TRINITY_DN119759_c1_g2_i2	2395	4083	90.13	3856	90.01	4226	84.69	0	0	0	0	1	0.02	2070.7	-10.0838	0.370409	-27.2233	3.44433e-163	1.35354e-160	Down	gi|225444615|ref|XP_002277473.1|	PREDICTED: pectinesterase [Vitis vinifera]	49	1.2e-133	486.1	--	--	--	--	--	gi|6174912|sp|O04886.1|PME1_CITSI	O04886.1	RecName: Full=Pectinesterase 1; Short=PE 1; AltName: Full=Pectin methylesterase; Flags: Precursor	45.1	1.6e-123	444.9	GO:0016787	F	--	--	--	--	--	--
TRINITY_DN120595_c4_g32_i4	2891	2319.59	41.32	2320.06	43.71	2645.46	42.87	0	0	3	0.06	4	0.06	1239.9	-8.86134	0.326161	-27.1686	1.52696e-162	5.97129e-160	Down	gi|296085338|emb|CBI29070.3|	unnamed protein product [Vitis vinifera]	63.6	5.5e-144	520.8	--	--	--	--	--	gi|75308822|sp|Q9C6L5.1|KCS5_ARATH	Q9C6L5.1	RecName: Full=3-ketoacyl-CoA synthase 5; Short=KCS-5; AltName: Full=Eceriferum 60; AltName: Full=Very long-chain fatty acid condensing enzyme 5; Short=VLCFA condensing enzyme 5	55.8	4.7e-133	476.9	GO:0016746	F	--	--	--	--	--	--
TRINITY_DN114423_c1_g1_i1	1447	2507.33	101.99	2414.97	103.75	2750.8	100.67	7928.92	317.02	6164.66	273.13	8325.21	298.76	4840.42	1.4354	0.0528421	27.164	1.72875e-162	6.72759e-160	Ups	gi|720026168|ref|XP_010264172.1|	PREDICTED: protein EXORDIUM-like 3 [Nelumbo nucifera]	76.2	1.2e-139	505.4	--	--	--	--	--	gi|75170643|sp|Q9FHM9.1|EXOL3_ARATH	Q9FHM9.1	RecName: Full=Protein EXORDIUM-like 3; Flags: Precursor	68.7	9e-125	448.4	--	--	--	--	--	--	--	--
TRINITY_DN108575_c0_g1_i1	1556	737	27.33	708	27.74	818	27.34	11	0.4	27	1.09	26	0.85	394.906	-5.09951	0.187889	-27.1411	3.22261e-162	1.24805e-159	Down	gi|720033033|ref|XP_010266301.1|	PREDICTED: pyrophosphate--fructose 6-phosphate 1-phosphotransferase subunit alpha isoform X1 [Nelumbo nucifera]	83	8.6e-237	828.2	gnl|CDD|230379	KOG2440, KOG2440, KOG2440, Pyrophosphate-dependent phosphofructo-1-kinase [Carbohydrate transport and metabolism].	23.061	3e-153	450	gi|2499488|sp|Q41140.1|PFPA_RICCO	Q41140.1	RecName: Full=Pyrophosphate--fructose 6-phosphate 1-phosphotransferase subunit alpha; Short=PFP; AltName: Full=6-phosphofructokinase, pyrophosphate dependent; AltName: Full=PPi-PFK; AltName: Full=Pyrophosphate-dependent 6-phosphofructose-1-kinase	82.2	1.8e-232	806.2	--	--	K00895	pfp, PFP	diphosphate-dependent phosphofructokinase	EC:2.7.1.90	5	ko00010 Glycolysis / Gluconeogenesis;ko00030 Pentose phosphate pathway;ko00051 Fructose and mannose metabolism;ko01100 Metabolic pathways;ko01110 Biosynthesis of secondary metabolites;
TRINITY_DN117165_c1_g2_i2	904	441	34.68	342.99	28.41	422	29.31	1694	129.05	1589	133.67	1916	131.01	1027.57	1.99708	0.0735928	27.1369	3.61083e-162	1.39168e-159	Ups	gi|566191522|ref|XP_002315113.2|	hypothetical protein POPTR_0010s18640g [Populus trichocarpa]	71.1	2.2e-67	264.6	--	--	--	--	--	--	--	--	--	--	--	--	--	--	--	--	--	--	--
TRINITY_DN93529_c0_g1_i1	1162	3092	168.45	3121	179.41	3596	175.08	1114	59.34	912	53.76	1346	64.35	2197.3	-1.64725	0.0607604	-27.1106	7.38513e-162	2.83274e-159	Down	gi|719987631|ref|XP_010252076.1|	PREDICTED: expansin-A8-like [Nelumbo nucifera]	82.8	4.2e-119	436.8	--	--	--	--	--	gi|20138147|sp|O22874.1|EXPA8_ARATH	O22874.1	RecName: Full=Expansin-A8; Short=AtEXPA8; AltName: Full=Alpha-expansin-8; Short=At-EXP8; Short=AtEx8; AltName: Full=Ath-ExpAlpha-1.11; Flags: Precursor	79.5	3.3e-109	396.4	--	--	--	--	--	--	--	--
TRINITY_DN104269_c0_g1_i1	2454	1709	36.68	1722	39.08	1843	35.92	5000	106.27	4282	101.03	5278	100.69	3201.47	1.35662	0.0500952	27.0807	1.66e-161	6.337e-159	Ups	gi|596297235|ref|XP_007227301.1|	hypothetical protein PRUPE_ppa016865mg [Prunus persica]	59.9	2.9e-210	740.7	gnl|CDD|229205	KOG1263, KOG1263, KOG1263, Multicopper oxidases [Secondary metabolites biosynthesis, transport and catabolism].	41.239	0	628	gi|75334504|sp|Q9FY79.1|LAC14_ARATH	Q9FY79.1	RecName: Full=Laccase-14; AltName: Full=Benzenediol:oxygen oxidoreductase 14; AltName: Full=Diphenol oxidase 14; AltName: Full=Urishiol oxidase 14; Flags: Precursor	55.2	1.8e-186	654.1	--	--	--	--	--	--	--	--
TRINITY_DN102680_c0_g1_i1	2024	4220	113.46	4120	117.1	4354	106.03	1825	48.49	1554	45.81	1950	46.5	3004.88	-1.35709	0.0503023	-26.9787	2.62656e-160	9.97932e-158	Down	gi|12831474|gb|AAB05871.2|	PAPS-reductase-like protein [Catharanthus roseus]	77.3	4.9e-192	679.9	gnl|CDD|228138	KOG0189, KOG0189, KOG0189, Phosphoadenosine phosphosulfate reductase [Amino acid transport and metabolism].	52.381	3.87e-128	396	gi|24211446|sp|P92980.2|APR3_ARATH	P92980.2	RecName: Full=5'-adenylylsulfate reductase 3, chloroplastic; AltName: Full=3'-phosphoadenosine-5'-phosphosulfate reductase homolog 26; Short=PAPS reductase homolog 26; Short=Prh-26; AltName: Full=Adenosine 5'-phosphosulfate 5'-adenylylsulfate sulfotransferase 3; Short=APS sulfotransferase 3; AltName: Full=Thioredoxin-independent APS reductase 3; Flags: Precursor	81.3	6.4e-185	648.7	GO:0004604	F	--	--	--	--	--	--
TRINITY_DN145751_c0_g1_i1	1143	1146.13	63.89	1097.38	64.54	1314.27	65.43	252.66	13.76	252.12	15.2	293.53	14.35	730.751	-2.24538	0.0832306	-26.9778	2.69463e-160	1.01896e-157	Down	gi|593792094|ref|XP_007159086.1|	hypothetical protein PHAVU_002G207400g [Phaseolus vulgaris]	45.4	1.4e-29	139.4	--	--	--	--	--	gi|75161488|sp|Q8VYI9.1|NLTL5_ARATH	Q8VYI9.1	RecName: Full=Non-specific lipid-transfer protein-like protein At5g64080; Flags: Precursor	44.1	4e-27	123.6	--	--	--	--	--	--	--	--
TRINITY_DN119698_c4_g1_i1	2052	1117	29.55	1006	28.13	1114	26.69	222	5.8	188	5.45	256	6.01	655.765	-2.37503	0.0881939	-26.9296	9.89055e-160	3.72251e-157	Down	gi|401466650|gb|AFP93559.1|	cellulose synthase A1 [Neolamarckia cadamba]	86.5	0	1110.9	--	--	--	--	--	gi|73917715|sp|Q9SWW6.1|CESA7_ARATH	Q9SWW6.1	RecName: Full=Cellulose synthase A catalytic subunit 7 [UDP-forming]; Short=AtCesA7; AltName: Full=Protein FRAGILE FIBER 5; AltName: Full=Protein IRREGULAR XYLEM 3; Short=AtIRX3	84.4	0	1085.5	--	--	--	--	--	--	--	--
TRINITY_DN115587_c0_g1_i1	1536	1947	73.39	1672	66.58	2041	69.32	4	0.15	3	0.12	3	0.1	962.575	-8.29881	0.309404	-26.8219	1.79503e-158	6.72441e-156	Down	gi|1028966191|ref|XP_016726612.1|	PREDICTED: WAT1-related protein At1g43650-like [Gossypium hirsutum]	50.2	1.5e-84	322.4	--	--	--	--	--	gi|75170420|sp|Q9FGG3.1|WTR45_ARATH	Q9FGG3.1	RecName: Full=WAT1-related protein At5g64700	35	1.2e-53	212.2	--	--	--	--	--	--	--	--
TRINITY_DN108672_c0_g1_i2	1767	971.76	30.77	927.69	31.05	1083.51	31.01	195.45	6.11	175.38	6.08	207.01	5.8	598.544	-2.45849	0.0917007	-26.81	2.47103e-158	9.21373e-156	Down	gi|720008101|ref|XP_010258526.1|	PREDICTED: protein ENHANCED DISEASE RESISTANCE 2-like [Nelumbo nucifera]	79	1.2e-136	495.7	--	--	--	--	--	gi|75304478|sp|Q8VZF6.1|EDR2L_ARATH	Q8VZF6.1	RecName: Full=Protein ENHANCED DISEASE RESISTANCE 2-like	42	1.2e-43	179.1	--	--	--	--	--	--	--	--
TRINITY_DN55034_c0_g1_i1	1546	133	4.97	131	5.17	113	3.81	1017	37.42	936	38.18	1076	35.54	544.855	2.87615	0.107361	26.7896	4.27279e-158	1.58582e-155	Ups	gi|403406448|dbj|BAM42674.1|	leucoanthocyanidin reductase [Vaccinium ashei]	68.1	7.8e-121	443	gnl|CDD|229145	KOG1203, KOG1203, KOG1203, Predicted dehydrogenase [Carbohydrate transport and metabolism].	24.551	5.17e-06	46.6	gi|41017255|sp|Q84V83.1|LAR_DESUN	Q84V83.1	RecName: Full=Leucoanthocyanidin reductase; Short=Leucocyanidin reductase	62.9	1.3e-116	421.4	GO:0000166	F	--	--	--	--	--	--
TRINITY_DN111715_c3_g1_i2	2037	402.61	10.74	415.8	11.73	503.85	12.18	1807.16	47.65	1680.95	49.18	1960.99	46.41	1088.21	1.93345	0.0722116	26.7747	6.36597e-158	2.3518e-155	Ups	gi|720009886|ref|XP_010259075.1|	PREDICTED: uncharacterized protein LOC104598615 [Nelumbo nucifera]	64.4	2.1e-102	382.1	--	--	--	--	--	gi|1027923704|sp|Q8LGS1.2|MARD1_ARATH	Q8LGS1.2	RecName: Full=Protein MARD1; AltName: Full=Mediator of ABA-regulated dormancy1; AltName: Full=Senescence-associated protein SAG102	34.9	2.5e-27	125.2	--	--	--	--	--	--	--	--
TRINITY_DN69864_c0_g1_i1	324	3278.73	4208.7	3004.51	3850.07	3862.2	3548.79	1	1.06	1	1.11	0	0	1720.79	-9.7373	0.363741	-26.7698	7.25627e-158	2.66841e-155	Down	--	--	--	--	--	--	--	--	--	--	--	--	--	--	--	--	--	--	--	--	--	--	--	--
TRINITY_DN119559_c4_g2_i2	3525	700.54	10.01	611.46	9.24	760.58	9.9	21.62	0.31	32	0.5	44	0.56	367.186	-4.41138	0.165096	-26.7201	2.75258e-157	1.00761e-154	Down	gi|720037996|ref|XP_010267844.1|	PREDICTED: putative beta-glucosidase 41 isoform X1 [Nelumbo nucifera]	76	3.1e-234	820.8	gnl|CDD|228573	KOG0626, KOG0626, KOG0626, Beta-glucosidase, lactase phlorizinhydrolase, and related proteins [Carbohydrate transport and metabolism].	47.255	0	661	gi|281312219|sp|Q9FIU7.2|BGL41_ARATH	Q9FIU7.2	RecName: Full=Putative beta-glucosidase 41; Short=AtBGLU41; Flags: Precursor	74.5	2.4e-227	790.4	--	--	K01188	E3.2.1.21	beta-glucosidase	EC:3.2.1.21	5	ko00460 Cyanoamino acid metabolism;ko00500 Starch and sucrose metabolism;ko00940 Phenylpropanoid biosynthesis;ko01100 Metabolic pathways;ko01110 Biosynthesis of secondary metabolites;
TRINITY_DN107585_c0_g1_i1	2055	474	12.52	470	13.12	467	11.17	1962	51.2	1677	48.56	2054	48.11	1141.53	1.89874	0.0710959	26.7067	3.93228e-157	1.4329e-154	Ups	gi|720016213|ref|XP_010261086.1|	PREDICTED: cytochrome P450 86B1-like [Nelumbo nucifera]	56.5	2.8e-158	567.8	gnl|CDD|228107	KOG0157, KOG0157, KOG0157, Cytochrome P450 CYP4/CYP19/CYP26 subfamilies [Secondary metabolites biosynthesis, transport and catabolism, Lipid transport and metabolism].	31.061	4.54e-142	426	gi|75309222|sp|Q9FMY1.1|C86B1_ARATH	Q9FMY1.1	RecName: Full=Cytochrome P450 86B1	45.9	6.4e-124	446	GO:0016491	F	--	--	--	--	--	--
TRINITY_DN116012_c2_g16_i5	610	577.57	91.71	603.9	100.52	772.36	104.38	2650.59	395.85	2330.59	381.65	2740.24	367.33	1555.05	1.87599	0.0706241	26.563	1.81859e-155	6.59687e-153	Ups	gi|671000914|ref|XP_008691314.1|	PREDICTED: LOW QUALITY PROTEIN: uncharacterized protein LOC103665197 [Ursus maritimus]	76.8	1.5e-59	238	gnl|CDD|229684	KOG1745, KOG1745, KOG1745, Histones H3 and H4 [Chromatin structure and dynamics].	93.496	1.75e-84	250	gi|27805477|sp|P59226.2|H32_ARATH	A2Y533.1	RecName: Full=Histone H3.2	99.2	3e-61	236.1	--	--	--	--	--	--	--	--
TRINITY_DN118372_c2_g7_i6	2347	995.39	22.49	790.87	18.9	974.03	19.98	125.22	2.8	122.08	3.03	111.15	2.23	525.808	-3.01371	0.113672	-26.5124	6.98272e-155	2.52155e-152	Down	gi|731428758|ref|XP_010664440.1|	PREDICTED: probable rhamnogalacturonate lyase B isoform X1 [Vitis vinifera]	76.5	4.9e-308	1065.4	--	--	--	--	--	--	--	--	--	--	--	--	--	--	--	--	--	--	--
TRINITY_DN120074_c5_g1_i2	2457	3568.64	76.49	3658.65	82.92	4248.49	82.7	0	0	0	0	0	0	1950.62	-10.1145	0.382564	-26.4386	4.93187e-154	1.77297e-151	Down	gi|928541144|gb|ALF00131.1|	heat shock protein 70 [Chimonanthus praecox]	93.8	0	1154.8	gnl|CDD|228051	KOG0100, KOG0100, KOG0100, Molecular chaperones GRP78/BiP/KAR2, HSP70 superfamily [Posttranslational modification, protein turnover, chaperones].	64.724	0	972	gi|123620|sp|P27322.1|HSP72_SOLLC	P27322.1	RecName: Full=Heat shock cognate 70 kDa protein 2	88.6	0	1129	GO:0055114	P	K03283	HSPA1s	heat shock 70kDa protein 1/2/6/8	--	3	ko03040 Spliceosome;ko04141 Protein processing in endoplasmic reticulum;ko04144 Endocytosis;
TRINITY_DN120804_c3_g1_i1	1607	794	28.28	788	29.65	901	28.94	128	4.49	87	3.38	107	3.37	473.202	-3.02055	0.114737	-26.3259	9.70282e-153	3.47253e-150	Down	gi|720050230|ref|XP_010271704.1|	PREDICTED: probable purple acid phosphatase 20 [Nelumbo nucifera]	67	7.2e-170	605.9	gnl|CDD|229320	KOG1378, KOG1378, KOG1378, Purple acid phosphatase [Carbohydrate transport and metabolism].	42.145	7.81e-168	488	gi|75264334|sp|Q9LXI7.1|PPA20_ARATH	Q9LXI7.1	RecName: Full=Probable purple acid phosphatase 20; Flags: Precursor	63.5	1.9e-155	550.4	--	--	--	--	--	--	--	--
TRINITY_DN118362_c4_g1_i2	2642	3657	72.13	3657	76.28	3778	67.73	0	0	0	0	0	0	1890.56	-10.075	0.383105	-26.2982	2.01249e-152	7.17047e-150	Down	gi|645254736|ref|XP_008233175.1|	PREDICTED: cytochrome P450 703A2 [Prunus mume]	73	4.7e-227	796.6	gnl|CDD|228106	KOG0156, KOG0156, KOG0156, Cytochrome P450 CYP2 subfamily [Secondary metabolites biosynthesis, transport and catabolism].	39.535	2.2e-165	506	gi|75311401|sp|Q9LNJ4.1|C70A2_ARATH	Q9LNJ4.1	RecName: Full=Cytochrome P450 703A2; AltName: Full=Protein DEFECTIVE IN EXINE FORMATION 2	69.6	1e-211	738	--	--	--	--	--	--	--	--
TRINITY_DN122318_c12_g1_i7	3785	6841.44	90.4	6435.22	89.97	6965.8	83.93	3342.24	43.87	3062.19	44.66	3775.29	44.48	5056.02	-1.09674	0.0417583	-26.2641	4.93643e-152	1.75106e-149	Down	--	--	--	--	--	--	--	--	--	--	--	--	--	--	--	--	--	--	--	--	--	--	--	--
TRINITY_DN108610_c1_g4_i1	1334	1841	83.25	1729.95	82.59	2143.95	87.03	4	0.18	1	0.05	3	0.12	971.155	-8.45752	0.322412	-26.232	1.14561e-151	4.04582e-149	Down	gi|586752228|ref|XP_006852216.1|	hypothetical protein AMTR_s00049p00133800 [Amborella trichopoda]	73.1	1.7e-153	551.2	gnl|CDD|229484	KOG1543, KOG1543, KOG1543, Cysteine proteinase Cathepsin L [Posttranslational modification, protein turnover, chaperones].	42.651	2.23e-106	324	gi|46395620|sp|O65039.1|CYSEP_RICCO	O65039.1	RecName: Full=Vignain; AltName: Full=Cysteine endopeptidase; Flags: Precursor	70.9	9.7e-150	531.2	--	--	--	--	--	--	--	--
TRINITY_DN95987_c1_g1_i1	1257	3277	160.39	2935	151.63	3687	161.7	0	0	0	0	1	0.04	1679.66	-9.81444	0.374168	-26.23	1.20748e-151	4.24562e-149	Down	gi|743794622|ref|XP_010924221.1|	PREDICTED: bidirectional sugar transporter SWEET6a-like [Elaeis guineensis]	63.1	1.7e-78	302	gnl|CDD|229564	KOG1623, KOG1623, KOG1623, Multitransmembrane protein [General function prediction only].	44.5	2.78e-80	254	gi|75161759|sp|Q8W0K2.1|SWT6B_ORYSJ	Q8W0K2.1	RecName: Full=Bidirectional sugar transporter SWEET6b; Short=OsSWEET6b	56.8	3.8e-71	270	--	--	--	--	--	--	--	--
TRINITY_DN103168_c0_g2_i1	1379	679.1	29.4	616.07	28.16	675.53	26.28	24	1.02	25.42	1.2	30	1.14	347.963	-4.6302	0.176531	-26.2288	1.24639e-151	4.3633e-149	Down	gi|672153795|ref|XP_008797606.1|	PREDICTED: nudix hydrolase 2-like [Phoenix dactylifera]	61.3	3.5e-104	387.5	gnl|CDD|228595	KOG0648, KOG0648, KOG0648, Predicted NUDIX hydrolase FGF-2 and related proteins [Signal transduction mechanisms].	52.399	1.16e-106	326	gi|68565924|sp|Q94B74.1|NUDT2_ARATH	Q94B74.1	RecName: Full=Nudix hydrolase 2; Short=AtNUDT2; AltName: Full=ADP-ribose pyrophosphatase; AltName: Full=NADH pyrophosphatase	55.6	5.6e-84	312.8	--	--	--	--	--	--	--	--
TRINITY_DN107524_c0_g1_i1	712	3558.99	417.58	3224	397.54	4230.99	430.61	0	0	0	0	0	0	1866.72	-10.0571	0.383513	-26.2235	1.43302e-151	4.99482e-149	Down	--	--	--	--	--	--	--	--	--	--	--	--	--	--	--	--	--	--	--	--	--	--	--	--
TRINITY_DN113314_c0_g1_i1	780	3214	321.14	2825	296.97	3793	331.44	1	0.1	0	0	0	0	1665.7	-9.79808	0.374751	-26.1456	1.10705e-150	3.84194e-148	Down	gi|1035957556|gb|OAY78952.1|	Globulin-1 S allele [Ananas comosus]	55.3	6.6e-52	213	--	--	--	--	--	gi|121205|sp|P15590.2|GLB1_MAIZE	P15590.2	RecName: Full=Globulin-1 S allele; Short=GLB1-S; AltName: Full=7S-like; Flags: Precursor	46.4	2.6e-41	170.2	--	--	--	--	--	--	--	--
TRINITY_DN99543_c1_g7_i1	3240	1249.86	19.6	1167.84	19.37	1339	19.12	3509.11	54.61	2980.79	51.53	3778.12	52.78	2261.4	1.34232	0.0513503	26.1404	1.26607e-150	4.37487e-148	Ups	gi|720039481|ref|XP_010268319.1|	PREDICTED: probably inactive leucine-rich repeat receptor-like protein kinase At3g28040 [Nelumbo nucifera]	66.3	0	1286.2	gnl|CDD|229129	KOG1187, KOG1187, KOG1187, Serine/threonine protein kinase [Signal transduction mechanisms].	36.932	1.3e-81	287	gi|75335370|sp|Q9LRT1.1|Y3804_ARATH	Q9LRT1.1	RecName: Full=Probably inactive leucine-rich repeat receptor-like protein kinase At3g28040; Flags: Precursor	57.1	0	1090.1	--	--	--	--	--	--	--	--
TRINITY_DN66867_c0_g1_i1	967	677	48.03	665.99	49.81	758	47.68	72	4.96	72	5.49	79	4.89	392.706	-3.29905	0.126217	-26.1379	1.35122e-150	4.64908e-148	Down	gi|593129160|ref|XP_007131691.1|	hypothetical protein PHAVU_011G033800g [Phaseolus vulgaris]	49.5	7.7e-18	100.1	gnl|CDD|228662	KOG0715, KOG0715, KOG0715, Molecular chaperone (DnaJ superfamily) [Posttranslational modification, protein turnover, chaperones].	44.615	8.81e-16	74.3	gi|66774118|sp|Q9FYB5.2|DNJ11_ARATH	Q9FYB5.2	RecName: Full=Chaperone protein dnaJ 11, chloroplastic; Short=AtDjC11; Short=AtJ11; Flags: Precursor	46.9	2.3e-15	84.3	--	--	--	--	--	--	--	--
TRINITY_DN119346_c3_g1_i1	3269	1497.32	23.25	1498.65	24.62	1663.14	23.52	468.38	7.22	363.64	6.22	462.61	6.4	997.478	-1.94492	0.0744566	-26.1215	2.07567e-150	7.11111e-148	Down	gi|225426276|ref|XP_002265126.1|	unnamed protein product [Vitis vinifera]	51.8	1.1e-217	765.8	--	--	--	--	--	gi|172046067|sp|Q0WVN5.2|CSLG3_ARATH	Q0WVN5.2	RecName: Full=Cellulose synthase-like protein G3; Short=AtCslG3	46.4	1.1e-186	655.2	GO:0016740	F	--	--	--	--	--	--
TRINITY_DN112091_c3_g7_i1	327	2622	3224.33	2780	3418.6	3911	3449.27	1	1.01	0	0	1	0.91	1575.67	-9.59701	0.367577	-26.1088	2.89385e-150	9.87196e-148	Down	--	--	--	--	--	--	--	--	--	--	--	--	--	--	--	--	--	--	--	--	--	--	--	--
TRINITY_DN66513_c1_g1_i1	991	3141	214.87	2823	203.58	3573	216.97	1	0.07	0	0	0	0	1617.96	-9.76594	0.374858	-26.0524	1.26333e-149	4.2914e-147	Down	--	--	--	--	--	--	--	--	--	--	--	--	--	--	--	--	--	--	--	--	--	--	--	--
TRINITY_DN115537_c0_g2_i1	1452	2962	119.95	3049	130.41	3379	123.12	1225	48.77	1056	46.58	1421	50.77	2181.4	-1.44835	0.055619	-26.0406	1.72077e-149	5.82063e-147	Down	gi|976925387|gb|KVI09294.1|	4-hydroxyphenylpyruvate dioxygenase [Cynara cardunculus var. scolymus]	72.7	5e-138	500	gnl|CDD|228585	KOG0638, KOG0638, KOG0638, 4-hydroxyphenylpyruvate dioxygenase [Amino acid transport and metabolism].	37.176	2.66e-108	332	gi|3334223|sp|P93836.2|HPPD_ARATH	P93836.2	RecName: Full=4-hydroxyphenylpyruvate dioxygenase; AltName: Full=4-hydroxyphenylpyruvic acid oxidase; Short=4HPPD; Short=HPD; Short=HPPDase	69.1	5.6e-135	482.3	GO:0009072	P	K00457	HPD, hppD	4-hydroxyphenylpyruvate dioxygenase	EC:1.13.11.27	4	ko00130 Ubiquinone and other terpenoid-quinone biosynthesis;ko00350 Tyrosine metabolism;ko00360 Phenylalanine metabolism;ko01100 Metabolic pathways;
TRINITY_DN99925_c2_g1_i1	1829	855	25.96	811	26.03	862	23.67	139	4.17	115	3.82	155	4.17	495.069	-2.71373	0.104284	-26.0227	2.74483e-149	9.24557e-147	Down	gi|720006433|ref|XP_010257979.1|	PREDICTED: COBRA-like protein 4 [Nelumbo nucifera]	78	4.7e-226	792.7	--	--	--	--	--	gi|34222647|sp|Q9LFW3.2|COBL4_ARATH	Q9LFW3.2	RecName: Full=COBRA-like protein 4; Flags: Precursor	80.7	1.7e-213	743.4	--	--	--	--	--	--	--	--
TRINITY_DN116688_c2_g1_i2	2019	659.58	17.79	560.58	15.98	695.18	16.98	38.38	1.02	29.19	0.86	35.64	0.85	341.496	-4.2308	0.162922	-25.9682	1.13215e-148	3.79754e-146	Down	gi|720026312|ref|XP_010264217.1|	PREDICTED: probable trehalose-phosphate phosphatase F [Nelumbo nucifera]	79.4	3.7e-171	610.5	gnl|CDD|228996	KOG1050, KOG1050, KOG1050, Trehalose-6-phosphate synthase component TPS1 and related subunits [Carbohydrate transport and metabolism].	26.173	1.83e-100	325	gi|75099256|sp|O64896.1|TPPA_ARATH	O64896.1	RecName: Full=Trehalose-phosphate phosphatase A; Short=AtTPPA; AltName: Full=Trehalose 6-phosphate phosphatase	67.8	4.2e-144	513.1	GO:0005992	P	K01087	otsB	trehalose 6-phosphate phosphatase	EC:3.1.3.12	2	ko00500 Starch and sucrose metabolism;ko01100 Metabolic pathways;
TRINITY_DN114623_c0_g1_i1	1956	3598	100.77	3598	106.51	3936	99.78	9979	276.04	8130	249.51	10403	258.28	6399.71	1.24755	0.048127	25.922	3.75862e-148	1.25549e-145	Ups	gi|629122739|gb|KCW87229.1|	hypothetical protein EUGRSUZ_B03742 [Eucalyptus grandis]	79.6	2e-222	780.8	gnl|CDD|228106	KOG0156, KOG0156, KOG0156, Cytochrome P450 CYP2 subfamily [Secondary metabolites biosynthesis, transport and catabolism].	40.466	6.5e-176	518	gi|1345642|sp|P48418.1|C75A1_PETHY	P48418.1	RecName: Full=Flavonoid 3',5'-hydroxylase 1; Short=F3'5'H; AltName: Full=CYPLXXVA1; AltName: Full=Cytochrome P450 75A1 [Petunia x hybrida]	75.7	4.5e-212	738.8	--	--	K13083	CYP75A	flavonoid 3',5'-hydroxylase	EC:1.14.13.88	3	ko00941 Flavonoid biosynthesis;ko00944 Flavone and flavonol biosynthesis;ko01110 Biosynthesis of secondary metabolites;
TRINITY_DN110646_c0_g1_i3	3165	249.8	4.02	213.6	3.64	218.18	3.2	1303.26	20.82	1053.51	18.69	1412.58	20.25	710.85	2.3426	0.0905385	25.8741	1.30311e-147	4.3347e-145	Ups	gi|719975861|ref|XP_010248341.1|	PREDICTED: AP2-like ethylene-responsive transcription factor ANT [Nelumbo nucifera]	65.5	1.5e-240	841.6	--	--	--	--	--	gi|82592621|sp|Q38914.2|ANT_ARATH	Q38914.2	RecName: Full=AP2-like ethylene-responsive transcription factor ANT; AltName: Full=Complementing a protein kinase C mutant protein 1; AltName: Full=Protein AINTEGUMENTA; AltName: Full=Protein DRAGON; AltName: Full=Protein OVULE MUTANT	50.4	3.4e-124	447.6	GO:0006351	P	--	--	--	--	--	--
TRINITY_DN103306_c1_g1_i2	1461	847.65	34.06	826.72	35.08	973.88	35.21	6.5	0.26	10.9	0.48	11.02	0.39	454.571	-6.32117	0.244352	-25.8692	1.4811e-147	4.90641e-145	Down	gi|720005431|ref|XP_010257654.1|	PREDICTED: 5'-adenylylsulfate reductase-like 5 [Nelumbo nucifera]	60.8	9.5e-52	213.4	gnl|CDD|230579	KOG2640, KOG2640, KOG2640, Thioredoxin [Function unknown].	34.031	6.81e-29	116	gi|75163676|sp|Q93YX4.1|APRL5_ARATH	Q93YX4.1	RecName: Full=5'-adenylylsulfate reductase-like 5; AltName: Full=Adenosine 5'-phosphosulfate reductase-like 5; Short=APR-like 5; Short=AtAPRL5; Flags: Precursor	44.8	2.5e-37	157.9	--	--	--	--	--	--	--	--
TRINITY_DN111892_c0_g8_i1	933	15151.9	1134.9	15195.8	1199.38	17485.2	1158.99	8160.37	593	7383.76	592.71	9205.9	600.44	12044.6	-1.05427	0.0407566	-25.8674	1.5523e-147	5.12113e-145	Down	gi|629080551|gb|KCW46996.1|	hypothetical protein EUGRSUZ_K00802 [Eucalyptus grandis]	81.9	2.7e-137	496.9	gnl|CDD|229202	KOG1260, KOG1260, KOG1260, Isocitrate lyase [Energy production and conversion].	35.385	4.58e-58	194	gi|113029|sp|P17069.1|ACEA_GOSHI	P17069.1	RecName: Full=Isocitrate lyase; Short=ICL; AltName: Full=Isocitrase; AltName: Full=Isocitratsysase	79.9	1.9e-136	486.5	--	--	K01637	E4.1.3.1, aceA	isocitrate lyase	EC:4.1.3.1	4	ko00630 Glyoxylate and dicarboxylate metabolism;ko01100 Metabolic pathways;ko01110 Biosynthesis of secondary metabolites;ko01200 Carbon metabolism;
TRINITY_DN96805_c0_g1_i1	787	436	42.91	387	40.07	467	40.22	1751	165.72	1520	158.57	1801	152.99	1022.63	1.86612	0.0721571	25.8619	1.78917e-147	5.87837e-145	Ups	gi|225444639|ref|XP_002276089.1|	PREDICTED: 21 kDa protein [Vitis vinifera]	56.4	1.8e-44	188.3	--	--	--	--	--	gi|112717|sp|P17407.1|21KD_DAUCA	P17407.1	RecName: Full=21 kDa protein; AltName: Full=1.2 protein; Flags: Precursor	42.2	2.7e-30	133.7	--	--	--	--	--	--	--	--
TRINITY_DN116751_c0_g1_i1	4112	1407	16.99	1409	18	1518	16.72	348	4.18	321	4.28	471	5.07	916.967	-2.0293	0.0786447	-25.8034	8.11991e-147	2.65693e-144	Down	gi|672166870|ref|XP_008803374.1|	PREDICTED: alpha-aminoadipic semialdehyde synthase isoform X2 [Phoenix dactylifera]	69.5	0	1464.1	gnl|CDD|228121	KOG0172, KOG0172, KOG0172, Lysine-ketoglutarate reductase/saccharopine dehydrogenase [Amino acid transport and metabolism].	41.126	4.2e-120	408	gi|75206841|sp|Q9SMZ4.1|AASS_ARATH	Q9SMZ4.1	RecName: Full=Alpha-aminoadipic semialdehyde synthase; AltName: Full=cAt-LKR/SDH; Short=LKR/SDH; Includes: RecName: Full=Lysine ketoglutarate reductase; Short=LKR; Includes: RecName: Full=Saccharopine dehydrogenase; AltName: Full=cAt-SDH; Short=SDH	64	0	1313.9	--	--	K14157	AASS	alpha-aminoadipic semialdehyde synthase	EC:1.5.1.8 1.5.1.9	3	ko00310 Lysine degradation;ko01100 Metabolic pathways;ko01110 Biosynthesis of secondary metabolites;
TRINITY_DN112056_c1_g2_i1	1613	2928.79	103.82	2691.5	100.79	3210.88	102.66	1	0.03	0	0	0	0	1500.45	-9.67227	0.375965	-25.7265	5.90671e-146	1.92489e-143	Down	gi|1035916207|gb|OAY45799.1|	hypothetical protein MANES_07G092600 [Manihot esculenta]	33.2	4e-27	131.7	gnl|CDD|229506	KOG1565, KOG1565, KOG1565, Gelatinase A and related matrix metalloproteases [Posttranslational modification, protein turnover, chaperones, Extracellular structures].	28.797	6.02e-33	129	gi|3023531|sp|P79227.1|MMP12_RABIT	P79227.1	RecName: Full=Macrophage metalloelastase; Short=MME; AltName: Full=Matrix metalloproteinase-12; Short=MMP-12; Flags: Precursor	25.7	5.5e-14	80.5	--	--	--	--	--	--	--	--
TRINITY_DN117450_c3_g1_i3	2767	707.03	13.23	707.2	14	797.23	13.57	17.21	0.32	9.73	0.2	13.4	0.22	382.407	-5.65615	0.220076	-25.7009	1.14126e-145	3.70411e-143	Down	gi|695019318|ref|XP_009396661.1|	PREDICTED: probable glycerophosphoryl diester phosphodiesterase 2 [Musa acuminata subsp. malaccensis]	61.1	3.8e-251	876.7	gnl|CDD|230197	KOG2258, KOG2258, KOG2258, Glycerophosphoryl diester phosphodiesterase [Energy production and conversion].	32.474	3.57e-64	219	gi|75170487|sp|Q9FGT9.1|GPDL6_ARATH	Q9FGT9.1	RecName: Full=Glycerophosphodiester phosphodiesterase GDPDL6; AltName: Full=Glycerophosphodiester phosphodiesterase-like 6; Short=ATGDPDL6; AltName: Full=Glycerophosphodiesterase-like 5; AltName: Full=Protein SHV3-LIKE 4; Flags: Precursor	54.2	1.4e-211	737.6	--	--	--	--	--	--	--	--
TRINITY_DN112894_c2_g1_i1	1868	3575	105.82	3350	104.8	3769	100.91	1459	42.63	1094	35.46	1471	38.58	2453.93	-1.51385	0.0589391	-25.685	1.71991e-145	5.55967e-143	Down	gi|720066887|ref|XP_010276659.1|	PREDICTED: non-specific phospholipase C2-like [Nelumbo nucifera]	77.8	3.2e-230	806.6	--	--	--	--	--	gi|75100037|sp|O81020.1|NPC2_ARATH	O81020.1	RecName: Full=Non-specific phospholipase C2; Flags: Precursor	69.5	4.6e-206	718.8	--	--	K01114	plc	phospholipase C	EC:3.1.4.3	5	ko00562 Inositol phosphate metabolism;ko00564 Glycerophospholipid metabolism;ko00565 Ether lipid metabolism;ko01100 Metabolic pathways;ko01110 Biosynthesis of secondary metabolites;
TRINITY_DN117640_c6_g14_i2	1345	710.82	31.8	719.39	33.98	740.61	29.75	93.89	4.12	68.9	3.35	90	3.55	410.023	-3.17192	0.123636	-25.6553	3.69149e-145	1.1885e-142	Down	gi|586699450|ref|XP_006844581.1|	hypothetical protein AMTR_s00016p00202420 [Amborella trichopoda]	61.7	1e-92	349.4	gnl|CDD|229564	KOG1623, KOG1623, KOG1623, Multitransmembrane protein [General function prediction only].	49.6	1.71e-87	275	gi|322967574|sp|B8BKP4.1|SWT14_ORYSI	B8BKP4.1	RecName: Full=Bidirectional sugar transporter SWEET14; Short=OsSWEET14	53.6	4.8e-80	299.7	--	--	--	--	--	--	--	--
TRINITY_DN105841_c0_g1_i1	1529	840	31.85	819	32.8	966	32.99	134	5	151	6.24	153	5.12	515.786	-2.66193	0.103853	-25.6316	6.77702e-145	2.17317e-142	Down	gi|719997032|ref|XP_010254966.1|	PREDICTED: elongation of fatty acids protein 3-like [Nelumbo nucifera]	64.1	4.1e-106	394	gnl|CDD|231009	KOG3071, KOG3071, KOG3071, Fatty acyl-CoA elongase/Polyunsaturated fatty acid specific elongation enzyme [Lipid transport and metabolism].	34.035	4.67e-62	212	gi|75213501|sp|Q9SYY4.1|ELO3L_ARATH	Q9SYY4.1	RecName: Full=Elongation of fatty acids protein 3-like; Short=Protein ELO3-like; AltName: Full=Protein HIGH EXPRESSION OF OSMOTICALLY RESPONSIVE GENES 3; AltName: Full=Very long-chain fatty acid condensing enzyme HOS3; Short=VLCFA condensing enzyme HOS3	60.4	9e-91	335.5	--	--	--	--	--	--	--	--
TRINITY_DN120581_c1_g3_i3	1461	346	13.9	313	13.28	401	14.5	1500	59.25	1276	55.85	1642	58.21	877.487	1.94636	0.0760715	25.586	2.18642e-144	6.98322e-142	Ups	gi|719969399|ref|XP_010268320.1|	PREDICTED: myelin transcription factor 1 isoform X2 [Nelumbo nucifera]	40.3	4e-50	208	--	--	--	--	--	--	--	--	--	--	--	--	--	--	--	--	--	--	--
TRINITY_DN111444_c0_g1_i3	2271	1482	34.8	1423	35.33	1630	34.72	449	10.43	443	11.42	532	11.09	996.45	-1.76925	0.0693077	-25.5274	9.77575e-144	3.10989e-141	Down	gi|720008531|ref|XP_010258654.1|	PREDICTED: metal transporter Nramp6-like [Nelumbo nucifera]	78.3	2.8e-236	827	gnl|CDD|229233	KOG1291, KOG1291, KOG1291, Mn2+ and Fe2+ transporters of the NRAMP family [Inorganic ion transport and metabolism].	48.163	0	627	gi|75114634|sp|Q653V6.1|NRAM3_ORYSJ	Q653V6.1	RecName: Full=Metal transporter Nramp3; Short=OsNramp3	70.1	2.2e-218	760	GO:0005215	F	--	--	--	--	--	--
TRINITY_DN97613_c3_g1_i1	1466	144.44	5.78	113.43	4.79	152.32	5.48	988.25	38.87	809.84	35.3	1045.99	36.92	518.465	2.67095	0.10481	25.4838	2.98139e-143	9.447e-141	Ups	gi|719971917|ref|XP_010276023.1|	PREDICTED: growth-regulating factor 10 [Nelumbo nucifera]	65.8	3.7e-48	201.4	--	--	--	--	--	gi|75120352|sp|Q6AWX7.1|GRF12_ORYSJ	Q6AWX7.1	RecName: Full=Growth-regulating factor 12; Short=OsGRF12; AltName: Full=Transcription activator GRF12	68.9	7.4e-42	172.9	--	--	--	--	--	--	--	--
TRINITY_DN53346_c0_g1_i1	1203	135	7.01	136	7.46	155	7.2	889	45.19	849	47.78	1044	47.64	512.356	2.58204	0.101379	25.4691	4.33787e-143	1.36911e-140	Ups	gi|1009165334|ref|XP_015900977.1|	PREDICTED: uncharacterized protein LOC107434073 [Ziziphus jujuba]	81.2	1.7e-30	142.5	--	--	--	--	--	--	--	--	--	--	--	--	--	--	--	--	--	--	--
TRINITY_DN96359_c0_g1_i2	2230	763.37	18.31	728.34	18.47	819.03	17.82	5.96	0.14	9.7	0.26	16.89	0.36	398.065	-5.94686	0.233557	-25.4622	5.17438e-143	1.62672e-140	Down	gi|720077306|ref|XP_010240996.1|	PREDICTED: indole-3-acetic acid-amido synthetase GH3.6 [Nelumbo nucifera]	77.3	9.4e-277	961.4	--	--	--	--	--	gi|62900334|sp|Q9LSQ4.1|GH36_ARATH	Q9LSQ4.1	RecName: Full=Indole-3-acetic acid-amido synthetase GH3.6; AltName: Full=Auxin-responsive GH3-like protein 6; Short=AtGH3-6; AltName: Full=Protein DWARF IN LIGHT 1; Short=DFL-1	74.3	8.6e-268	924.1	--	--	K14487	GH3	auxin responsive GH3 gene family	--	1	ko04075 Plant hormone signal transduction;
TRINITY_DN55941_c0_g1_i1	1646	2400	82.95	2445	89.29	2553	79.62	7906	269.22	6055	228.62	8311	254.02	4771.13	1.47455	0.0579836	25.4305	1.16036e-142	3.63371e-140	Ups	gi|719968680|ref|XP_010266126.1|	PREDICTED: protein ASPARTIC PROTEASE IN GUARD CELL 2 [Nelumbo nucifera]	63.9	8.5e-142	512.7	gnl|CDD|229281	KOG1339, KOG1339, KOG1339, Aspartyl protease [Posttranslational modification, protein turnover, chaperones].	32.682	9.11e-61	206	gi|75097043|sp|O04496.1|AED3_ARATH	O04496.1	RecName: Full=Aspartyl protease AED3; AltName: Full=Apoplastic EDS1-dependent protein 3; Flags: Precursor	56.4	1.5e-120	434.5	--	--	--	--	--	--	--	--
TRINITY_DN116506_c0_g1_i3	3508	1861.4	26.74	1754.82	26.66	2109.13	27.61	686.35	9.79	604.05	9.57	717.34	9.18	1290.25	-1.60961	0.0633104	-25.4242	1.36318e-142	4.25222e-140	Down	gi|695014392|ref|XP_009394018.1|	PREDICTED: uncharacterized protein LOC103979569 [Musa acuminata subsp. malaccensis]	51.5	9.1e-234	819.3	--	--	--	--	--	--	--	--	--	--	--	--	--	--	--	--	--	--	--
TRINITY_DN103206_c1_g1_i1	1251	60	2.96	58	3.02	75	3.31	718	34.65	706	37.73	801	34.7	385.661	3.38039	0.132974	25.4214	1.46429e-142	4.54991e-140	Ups	gi|225428454|ref|XP_002284113.1|	PREDICTED: transcription factor bHLH63 [Vitis vinifera]	45.5	2.5e-45	191.8	gnl|CDD|229260	KOG1318, KOG1318, KOG1318, Helix loop helix transcription factor EB [Transcription].	29.268	2.88e-08	53.1	gi|75313804|sp|Q9SRT2.1|BH062_ARATH	Q9SRT2.1	RecName: Full=Transcription factor bHLH62; AltName: Full=Basic helix-loop-helix protein 62; Short=AtbHLH62; Short=bHLH 62; AltName: Full=Transcription factor EN 85; AltName: Full=bHLH transcription factor bHLH062	56.8	1.6e-37	158.3	--	--	--	--	--	--	--	--
TRINITY_DN98931_c0_g1_i1	1620	743	26.2	658	24.51	812	25.82	96	3.33	94	3.62	121	3.77	424.71	-2.90603	0.114471	-25.3866	3.54771e-142	1.0981e-139	Down	gi|225435339|ref|XP_002285229.1|	unnamed protein product [Vitis vinifera]	75.6	7.3e-146	526.2	gnl|CDD|229382	KOG1441, KOG1441, KOG1441, Glucose-6-phosphate/phosphate and phosphoenolpyruvate/phosphate antiporter [Carbohydrate transport and metabolism, Amino acid transport and metabolism].	31.699	1.08e-76	246	gi|75158873|sp|Q8RXL8.1|Y1689_ARATH	Q8RXL8.1	RecName: Full=Uncharacterized membrane protein At1g06890	67.1	7.5e-120	432.2	GO:0016021	C	--	--	--	--	--	--
TRINITY_DN90848_c1_g1_i1	1013	91	6.03	98	6.84	79	4.65	980	63.18	788	56.16	918	53.12	471.891	3.18126	0.125449	25.3591	7.14126e-142	2.2019e-139	Ups	gi|720022549|ref|XP_010263071.1|	PREDICTED: putative axial regulator YABBY 2 isoform X3 [Nelumbo nucifera]	71.8	8.2e-71	276.2	--	--	--	--	--	gi|122246874|sp|Q10FZ7.1|YAB2_ORYSJ	Q10FZ7.1	RecName: Full=Protein YABBY 2; AltName: Full=OsYABBY2; Short=OsYAB2; AltName: Full=Protein FILAMENTOUS FLOWER 2	59.1	1.9e-52	207.6	--	--	--	--	--	--	--	--
TRINITY_DN111892_c0_g1_i1	631	8702	1288.19	8379	1301.05	9088	1150.55	4457	622.95	4040	619.73	5284	662.9	6629.48	-1.03307	0.0408146	-25.3112	2.40457e-141	7.38571e-139	Down	gi|1351840|sp|P49296.1|ACEA_CUCSA	isocitrate lyase [Cucumis sativus]	85.4	3.5e-80	306.6	gnl|CDD|229202	KOG1260, KOG1260, KOG1260, Isocitrate lyase [Energy production and conversion].	49.032	9.61e-42	141	gi|1351840|sp|P49296.1|ACEA_CUCSA	P49296.1	RecName: Full=Isocitrate lyase; Short=ICL; AltName: Full=Isocitrase; AltName: Full=Isocitratsysase	85.4	1.8e-82	306.6	GO:0006097	P	K01637	E4.1.3.1, aceA	isocitrate lyase	EC:4.1.3.1	4	ko00630 Glyoxylate and dicarboxylate metabolism;ko01100 Metabolic pathways;ko01110 Biosynthesis of secondary metabolites;ko01200 Carbon metabolism;
TRINITY_DN117195_c1_g1_i2	1431	1059.75	43.73	959.83	41.83	1209.72	44.9	256.25	10.39	197.3	8.87	240.2	8.74	657.702	-2.30748	0.0912656	-25.2831	4.89579e-141	1.49802e-138	Down	gi|719988894|ref|XP_010252482.1|	PREDICTED: cell differentiation protein RCD1 homolog isoform X1 [Nelumbo nucifera]	82.8	6.3e-141	509.6	gnl|CDD|230974	KOG3036, KOG3036, KOG3036, Protein involved in cell differentiation/sexual development [General function prediction only].	67.657	6.45e-165	476	gi|82184935|sp|Q6IP65.1|RCD1_XENLA	Q6P819.1	RecName: Full=Cell differentiation protein RCD1 homolog; Short=Rcd-1	67.2	3.2e-106	386.7	--	--	K12606	RCD1, CNOT9, CAF40	CCR4-NOT transcription complex subunit 9	--	1	ko03018 RNA degradation;
TRINITY_DN56690_c0_g1_i1	1159	7842.85	428.81	7675.94	442.83	9080.5	443.65	3992.89	213.44	3277.96	193.92	4130.64	198.18	5981.88	-1.21126	0.0479586	-25.2563	9.6535e-141	2.94256e-138	Down	gi|58379364|gb|AAW72616.1|	polygalacturonase-inhibiting protein [Prunus persica]	62.9	1.6e-107	398.3	gnl|CDD|228566	KOG0618, KOG0618, KOG0618, Serine/threonine phosphatase 2C containing leucine-rich repeats, similar to SCN circadian oscillatory protein (SCOP) [Signal transduction mechanisms].	26.05	3.55e-23	99.8	gi|464367|sp|Q05091.1|PGIP_PYRCO	Q05091.1	RecName: Full=Polygalacturonase inhibitor; AltName: Full=Polygalacturonase-inhibiting protein; Short=PGIG; Flags: Precursor	62.2	8e-108	391.7	--	--	--	--	--	--	--	--
TRINITY_DN121552_c1_g1_i1	3975	2620.9	32.83	2402.55	31.84	2561.68	29.27	119.46	1.49	64.29	0.89	126.73	1.42	1340.29	-4.61178	0.18269	-25.2438	1.32573e-140	4.02576e-138	Down	gi|720068649|ref|XP_010277178.1|	PREDICTED: putative inactive cadmium/zinc-transporting ATPase HMA3 [Nelumbo nucifera]	68.4	2.7e-266	927.5	gnl|CDD|228156	KOG0207, KOG0207, KOG0207, Cation transport ATPase [Inorganic ion transport and metabolism].	36.637	0	716	gi|12229675|sp|Q9SZW4.1|HMA2_ARATH	Q9SZW4.1	RecName: Full=Cadmium/zinc-transporting ATPase HMA2; AltName: Full=Cadmium/zinc-transporting ATPase 3; AltName: Full=Protein HEAVY METAL ATPASE 2	62.3	7.2e-249	862.1	--	--	--	--	--	--	--	--
TRINITY_DN103998_c0_g1_i2	1082	2269	136.63	2253	143.1	2781	149.24	0	0	2	0.13	0	0	1239.85	-9.31369	0.369317	-25.2187	2.49738e-140	7.555e-138	Down	gi|586682482|ref|XP_006841017.1|	hypothetical protein AMTR_s00085p00103560 [Amborella trichopoda]	37.6	2.1e-16	95.5	--	--	--	--	--	--	--	--	--	--	--	--	--	--	--	--	--	--	--
TRINITY_DN104286_c1_g2_i4	970	624.79	44.13	582.26	43.34	767.08	48.04	2227.82	152.89	2250.91	170.71	2563.67	157.92	1451.43	1.73063	0.0687149	25.1857	5.75017e-140	1.73298e-137	Ups	gi|823403768|ref|XP_004384068.2|	PREDICTED: histone H3.1-like [Trichechus manatus latirostris]	60.7	6.1e-39	170.2	gnl|CDD|231405	KOG3467, KOG3467, KOG3467, Histone H4 [Chromatin structure and dynamics].	97.561	7.88e-52	167	gi|51338727|sp|P62786.2|H42_WHEAT	P62786.2	RecName: Full=Histone H4 variant TH091	100	6.6e-39	162.5	--	--	--	--	--	--	--	--
TRINITY_DN114204_c1_g1_i2	2844	32593.5	591.41	31622.3	606.87	33009.1	544.81	15638.7	281.35	12977	259.26	17072	275.66	23776.9	-1.19802	0.0476191	-25.1584	1.14281e-139	3.43129e-137	Down	gi|720033657|ref|XP_010266498.1|	PREDICTED: endoglucanase 19 [Nelumbo nucifera]	77.7	1.5e-287	997.7	--	--	--	--	--	gi|114149314|sp|Q42059.2|GUN6_ARATH	Q42059.2	RecName: Full=Endoglucanase 6; AltName: Full=Endo-1,4-beta glucanase 6; Flags: Precursor	71	1.9e-264	913.3	GO:0004553	F	K01179	E3.2.1.4	endoglucanase	EC:3.2.1.4	2	ko00500 Starch and sucrose metabolism;ko01100 Metabolic pathways;
TRINITY_DN121146_c0_g1_i2	1850	609.97	18.27	652	20.64	775	20.99	11	0.33	19	0.62	18	0.48	353.696	-5.30908	0.211058	-25.1545	1.26036e-139	3.77013e-137	Down	gi|586775964|ref|XP_006857632.1|	hypothetical protein AMTR_s00061p00129230 [Amborella trichopoda]	82.4	5e-284	985.3	--	--	--	--	--	gi|75148619|sp|Q84VX0.1|RFS1_ARATH	Q84VX0.1	RecName: Full=Probable galactinol--sucrose galactosyltransferase 1; AltName: Full=Protein SEED IMBIBITION 1; AltName: Full=Raffinose synthase 1	72.4	2.5e-252	872.5	--	--	K06617	E2.4.1.82	raffinose synthase	EC:2.4.1.82	1	ko00052 Galactose metabolism;
TRINITY_DN114263_c1_g1_i1	2769	860	16.08	839	16.59	915	15.56	166	3.08	126	2.59	193	3.21	521.089	-2.52123	0.100465	-25.0955	5.56849e-139	1.65951e-136	Down	gi|720012956|ref|XP_010260020.1|	PREDICTED: exocyst complex component EXO70B1-like [Nelumbo nucifera]	54.9	1.1e-170	609.4	gnl|CDD|230283	KOG2344, KOG2344, KOG2344, Exocyst component protein and related proteins [Intracellular trafficking, secretion, and vesicular transport].	44.839	0	566	gi|75170431|sp|Q9FGH9.1|E70B1_ARATH	Q9FGH9.1	RecName: Full=Exocyst complex component EXO70B1; Short=AtExo70b1; AltName: Full=Exocyst subunit Exo70 family protein B1	34.5	2.1e-74	282	--	--	--	--	--	--	--	--
TRINITY_DN110394_c1_g1_i1	1395	888	37.87	779	35.08	856	32.81	135	5.66	130	6.03	175	6.58	498.712	-2.60639	0.103861	-25.095	5.64026e-139	1.67468e-136	Down	gi|720095555|ref|XP_010246713.1|	PREDICTED: putative ER lumen protein-retaining receptor C28H8.4 [Nelumbo nucifera]	72.4	1.1e-113	419.1	gnl|CDD|231044	KOG3106, KOG3106, KOG3106, ER lumen protein retaining receptor [Intracellular trafficking, secretion, and vesicular transport].	43.29	8.62e-116	340	gi|1169546|sp|Q09473.1|ERD22_CAEEL	Q09473.1	RecName: Full=Putative ER lumen protein-retaining receptor C28H8.4	35.1	2.5e-31	137.9	GO:0006621	P	--	--	--	--	--	--
TRINITY_DN120747_c2_g1_i1	1877	620	18.25	599	18.63	710	18.9	73	2.12	42	1.35	64	1.67	355.88	-3.48297	0.13933	-24.998	6.43174e-138	1.90263e-135	Down	gi|719965333|ref|XP_010256190.1|	PREDICTED: protein NRT1/ PTR FAMILY 2.9-like [Nelumbo nucifera]	59.5	1.9e-201	711.1	gnl|CDD|229179	KOG1237, KOG1237, KOG1237, H+/oligopeptide symporter [Amino acid transport and metabolism].	41.459	0	612	gi|75180586|sp|Q9LV10.1|PTR53_ARATH	Q9LV10.1	RecName: Full=Protein NRT1/ PTR FAMILY 2.11; Short=AtNPF2.11; AltName: Full=Nitrate transporter 1.10; AltName: Full=Protein GLUCOSINOLATE TRANSPORTER-2	53.8	5e-168	592.4	GO:0016020	C	--	--	--	--	--	--
TRINITY_DN68123_c0_g1_i2	701	773.43	93.38	746.83	94.74	955.67	99.93	2628.25	302.62	2688.15	340.5	3044.2	314.61	1745.9	1.65168	0.0661087	24.9843	9.05569e-138	2.669e-135	Ups	gi|1025242432|ref|XP_016486961.1|	PREDICTED: uncharacterized protein LOC107807147 [Nicotiana tabacum]	98.8	2.4e-37	164.5	gnl|CDD|231405	KOG3467, KOG3467, KOG3467, Histone H4 [Chromatin structure and dynamics].	97.561	2.58e-51	167	gi|51338727|sp|P62786.2|H42_WHEAT	P62786.2	RecName: Full=Histone H4 variant TH091	100	4.8e-39	162.5	--	--	--	--	--	--	--	--
TRINITY_DN116707_c6_g1_i3	6858	1090.14	7.63	1051.55	7.79	1044.82	6.69	3217.79	22.43	2737.72	21.22	3626.03	22.69	2055.2	1.47333	0.0589723	24.9835	9.24109e-138	2.71366e-135	Ups	gi|720044665|ref|XP_010269959.1|	PREDICTED: putative ABC transporter C family member 15 isoform X2 [Nelumbo nucifera]	70.1	0	2058.9	gnl|CDD|228005	KOG0054, KOG0054, KOG0054, Multidrug resistance-associated protein/mitoxantrone resistance protein, ABC superfamily [Secondary metabolites biosynthesis, transport and catabolism].	45.95	0	1627	gi|374095362|sp|Q9M1C7.2|AB9C_ARATH	Q9M1C7.2	RecName: Full=ABC transporter C family member 9; Short=ABC transporter ABCC.9; Short=AtABCC9; AltName: Full=ATP-energized glutathione S-conjugate pump 9; AltName: Full=Glutathione S-conjugate-transporting ATPase 9; AltName: Full=Multidrug resistance-associated protein 9	61.4	0	1758	--	--	K05665	ABCC1	ATP-binding cassette, subfamily C (CFTR/MRP), member 1	--	1	ko02010 ABC transporters;
TRINITY_DN55301_c0_g1_i1	2103	4867	125.06	4802	130.43	5034	117.22	2179	55.35	1841	51.89	2169	49.45	3486	-1.35029	0.0540852	-24.9661	1.42871e-137	4.18012e-135	Down	gi|720030209|ref|XP_010265453.1|	PREDICTED: 4-coumarate--CoA ligase 2-like [Nelumbo nucifera]	79.7	8.9e-253	881.7	gnl|CDD|229119	KOG1176, KOG1176, KOG1176, Acyl-CoA synthetase [Lipid transport and metabolism].	39.234	0	578	gi|12229632|sp|O24146.1|4CL2_TOBAC	O24146.1	RecName: Full=4-coumarate--CoA ligase 2; Short=4CL 2; AltName: Full=4-coumaroyl-CoA synthase 2	78.7	1.5e-250	866.7	GO:0009620	P	K01904	4CL	4-coumarate--CoA ligase	EC:6.2.1.12	5	ko00130 Ubiquinone and other terpenoid-quinone biosynthesis;ko00360 Phenylalanine metabolism;ko00940 Phenylpropanoid biosynthesis;ko01100 Metabolic pathways;ko01110 Biosynthesis of secondary metabolites;
TRINITY_DN114009_c3_g2_i3	1255	1968.65	96.56	1728.42	89.49	2086.35	91.69	676.76	32.52	649.69	34.57	797.89	34.42	1318.14	-1.54359	0.0618308	-24.9648	1.47586e-137	4.30238e-135	Down	gi|720072726|ref|XP_010278470.1|	PREDICTED: uncharacterized protein LOC104612652 [Nelumbo nucifera]	64.4	3.5e-63	251.1	--	--	--	--	--	--	--	--	--	--	--	--	--	--	--	--	--	--	--
TRINITY_DN113958_c0_g1_i1	2181	316	7.78	281	7.31	370	8.26	1454	35.4	1229	33.21	1508	32.95	827.029	2.00411	0.080444	24.9131	5.36534e-137	1.55842e-134	Ups	gi|720089457|ref|XP_010244773.1|	PREDICTED: uncharacterized protein LOC104588513 [Nelumbo nucifera]	61.2	1.2e-156	562.4	--	--	--	--	--	--	--	--	--	--	--	--	--	--	--	--	--	--	--
TRINITY_DN117251_c0_g6_i1	906	1852.95	145.2	1756	144.97	2101.81	145.52	2	0.15	2	0.17	0	0	970.709	-8.80043	0.353751	-24.8774	1.30596e-136	3.7796e-134	Down	gi|574284219|ref|NP_001276071.1|	hypothetical protein CICLE_v10029386mg [Citrus clementina]	84.2	6.2e-78	299.7	gnl|CDD|228811	KOG0865, KOG0865, KOG0865, Cyclophilin type peptidyl-prolyl cis-trans isomerase [Posttranslational modification, protein turnover, chaperones].	72.414	1.46e-93	281	gi|3334157|sp|Q39613.1|CYPH_CATRO	Q39613.1	RecName: Full=Peptidyl-prolyl cis-trans isomerase; Short=PPIase; AltName: Full=Cyclophilin; AltName: Full=Cyclosporin A-binding protein; AltName: Full=Rotamase	78.4	1.8e-75	283.9	GO:0003755	F	--	--	--	--	--	--
TRINITY_DN108555_c0_g3_i1	1290	18	0.85	11	0.55	22	0.93	703	32.58	669	34.34	755	31.41	346.073	5.10162	0.205302	24.8494	2.62723e-136	7.57615e-134	Ups	gi|702386813|ref|XP_010064853.1|	PREDICTED: GDSL esterase/lipase At1g71691 [Eucalyptus grandis]	71.9	2.7e-143	517.3	--	--	--	--	--	gi|75204334|sp|Q9SF78.1|GDL29_ARATH	Q9SF78.1	RecName: Full=GDSL esterase/lipase At1g71691; AltName: Full=Extracellular lipase At1g71691; Flags: Precursor	65.4	2.1e-133	476.9	--	--	--	--	--	--	--	--
TRINITY_DN85725_c0_g1_i1	689	2338	291.5	2121	277.78	2788	300.48	1	0.12	0	0	0	0	1228.38	-9.41084	0.38009	-24.7595	2.44955e-135	7.03845e-133	Down	gi|720025674|ref|XP_010264026.1|	PREDICTED: uncharacterized protein At4g13230-like [Nelumbo nucifera]	45	4.1e-21	110.5	gnl|CDD|232669	KOG4744, KOG4744, KOG4744, Uncharacterized conserved protein [Function unknown].	26.374	6.78e-11	57.8	gi|32363429|sp|Q9RV58.1|UB72_DEIRA	Q9RV58.1	RecName: Full=Protein DR_1172	32.1	1.2e-05	51.6	--	--	--	--	--	--	--	--
TRINITY_DN79494_c1_g1_i1	2259	295	6.97	215	5.37	279	5.98	1302	30.43	1095	28.41	1524	31.97	751.119	2.19192	0.0885523	24.7529	2.88845e-135	8.26995e-133	Ups	gi|719990998|ref|XP_010253132.1|	PREDICTED: mini-chromosome maintenance complex-binding protein-like isoform X2 [Nelumbo nucifera]	62.4	5.2e-206	726.5	gnl|CDD|230484	KOG2545, KOG2545, KOG2545, Conserved membrane protein [Function unknown].	37.186	4.68e-146	447	gi|75276320|sp|Q501D5.1|MCMBP_ARATH	Q501D5.1	RecName: Full=Mini-chromosome maintenance complex-binding protein; Short=MCM-BP; Short=MCM-binding protein; AltName: Full=Protein E2F TARGET GENE 1	50.8	2e-155	550.8	--	--	--	--	--	--	--	--
TRINITY_DN119519_c5_g2_i2	2035	2642.49	70.59	2566.04	72.46	2665.34	64.5	0	0	0	0	0	0	1341.71	-9.6415	0.389542	-24.7509	3.0343e-135	8.65662e-133	Down	gi|658002092|ref|XP_008393520.1|	PREDICTED: uncharacterized protein LOC103455709 [Malus domestica]	75.5	1.7e-176	628.2	--	--	--	--	--	--	--	--	--	--	--	--	--	--	--	--	--	--	--
TRINITY_DN14159_c0_g1_i1	1513	3577	137.44	3616	146.76	4271	147.8	1616	61.08	1374	57.57	1869	63.41	2713.45	-1.343	0.0544576	-24.6615	2.77309e-134	7.88335e-132	Down	gi|703083360|ref|XP_010092193.1|	Bifunctional dihydroflavonol 4-reductase/flavanone 4-reductase [Morus notabilis]	83.8	1.4e-151	545	gnl|CDD|229443	KOG1502, KOG1502, KOG1502, Flavonol reductase/cinnamoyl-CoA reductase [Defense mechanisms].	51.692	1.28e-145	429	gi|75313115|sp|Q9S9N9.1|CCR1_ARATH	Q9S9N9.1	RecName: Full=Cinnamoyl-CoA reductase 1; Short=AtCCR1; AltName: Full=Protein IRREGULAR XYLEM 4	72.9	1e-139	498	GO:0003824	F	--	--	--	--	--	--
TRINITY_DN89103_c0_g1_i1	792	1716	167.09	1783	182.68	1980	168.8	0	0	2	0.21	2	0.17	932.922	-8.74575	0.354719	-24.6554	3.21679e-134	9.11237e-132	Down	gi|1035955535|gb|OAY77309.1|	Major pollen allergen Bet v 1-M/N [Ananas comosus]	48.1	3.3e-35	157.5	--	--	--	--	--	gi|75279833|sp|P93333.1|PR101_MEDTR	P93333.1	RecName: Full=Class-10 pathogenesis-related protein 1; Short=MtPR10-1; AltName: Full=Pathogenesis-related PR10-like protein 1	42.9	7.6e-25	115.5	--	--	--	--	--	--	--	--
TRINITY_DN117122_c1_g4_i1	2736	1295	24.55	1162	23.3	1286	22.17	2	0.04	6	0.13	2	0.03	638.596	-7.74491	0.314605	-24.6179	8.12634e-134	2.29389e-131	Down	gi|548830974|gb|ERM93830.1|	hypothetical protein AMTR_s00138p00054750 [Amborella trichopoda]	64.8	0	1134.4	gnl|CDD|228445	KOG0496, KOG0496, KOG0496, Beta-galactosidase [Carbohydrate transport and metabolism].	48.991	0	828	gi|75136208|sp|Q6ZJJ0.1|BGA11_ORYSJ	Q6ZJJ0.1	RecName: Full=Beta-galactosidase 11; AltName: Full=Lactase 115; Flags: Precursor	56.3	1.2e-287	990.3	GO:0005975	P	--	--	--	--	--	--
TRINITY_DN109968_c0_g1_i1	3589	616	8.63	580	8.59	609	7.78	21	0.29	13	0.2	18	0.22	315.729	-5.04609	0.205292	-24.58	2.06572e-133	5.81063e-131	Down	gi|1009164143|ref|XP_015900342.1|	PREDICTED: subtilisin-like protease SBT1.7 [Ziziphus jujuba]	55.9	2.4e-229	804.7	gnl|CDD|229134	KOG1192, KOG1192, KOG1192, UDP-glucuronosyl and UDP-glucosyl transferase [Carbohydrate transport and metabolism, Energy production and conversion].	27.885	5.7e-10	61.2	gi|75099062|sp|O64495.1|SBT12_ARATH	O64495.1	RecName: Full=Subtilisin-like protease SBT1.2; AltName: Full=Cucumisin-like serine protease SDD1; AltName: Full=Protein STOMATAL DENSITY AND DISTRIBUTION 1; AltName: Full=Subtilase subfamily 1 member 2; Short=AtSBT1.2; AltName: Full=Subtilisin-like protease SDD1; Flags: Precursor	46.1	2.1e-167	591.3	GO:0008236	F	--	--	--	--	--	--
TRINITY_DN115769_c1_g2_i3	2357	1855.99	41.74	1550.35	36.86	2197.37	44.85	183.6	4.09	131.49	3.25	214.67	4.29	1030.98	-3.45667	0.14064	-24.5781	2.16457e-133	6.06737e-131	Down	gi|720090345|ref|XP_010245065.1|	PREDICTED: eukaryotic translation initiation factor 5-like [Nelumbo nucifera]	68.8	1.3e-159	572.4	gnl|CDD|230706	KOG2767, KOG2767, KOG2767, Translation initiation factor 5 (eIF-5) [Translation, ribosomal structure and biogenesis].	39.207	2.73e-130	408	gi|1352439|sp|P48724.1|IF5_PHAVU	P48724.1	RecName: Full=Eukaryotic translation initiation factor 5; Short=eIF-5	62.8	4.4e-145	516.5	--	--	K03262	EIF5	translation initiation factor 5	--	1	ko03013 RNA transport;
TRINITY_DN122343_c53_g1_i1	1274	1518	72.97	1500.83	76.16	1613	69.51	498	23.46	446	23.27	592.95	25.08	1031.12	-1.6943	0.0690355	-24.5425	5.19957e-133	1.45238e-130	Down	gi|743758226|ref|XP_010925686.1|	PREDICTED: cinnamoyl-CoA reductase 2-like [Elaeis guineensis]	57.6	4.2e-104	387.1	gnl|CDD|229443	KOG1502, KOG1502, KOG1502, Flavonol reductase/cinnamoyl-CoA reductase [Defense mechanisms].	37.132	9.95e-78	248	gi|1706371|sp|P51105.1|DFRA_GERHY	P51105.1	RecName: Full=Dihydroflavonol-4-reductase; Short=DFR; AltName: Full=Dihydrokaempferol 4-reductase	29.3	1.8e-20	101.7	--	--	--	--	--	--	--	--
TRINITY_DN112855_c0_g1_i1	2819	181	3.32	168	3.26	188	3.13	1042	18.93	845	17.05	1117	18.22	565.389	2.35987	0.0961571	24.5418	5.28894e-133	1.47222e-130	Ups	gi|586690600|ref|XP_006842922.1|	hypothetical protein AMTR_s00075p00125620 [Amborella trichopoda]	39.8	2e-53	219.9	--	--	--	--	--	gi|75205403|sp|Q9SH58.1|MAKR2_ARATH	Q9SH58.1	RecName: Full=Probable membrane-associated kinase regulator 2	30.5	4e-28	128.3	--	--	--	--	--	--	--	--
TRINITY_DN130829_c0_g1_i1	1849	728	21.82	783	24.8	832	22.55	2436	72.05	2126	69.75	2902	77.04	1574.91	1.55594	0.0634054	24.5396	5.59134e-133	1.55101e-130	Ups	gi|586700553|ref|XP_006844819.1|	hypothetical protein AMTR_s00058p00051350 [Amborella trichopoda]	55.9	1.2e-83	319.7	--	--	--	--	--	gi|27151629|sp|Q9C7X5.1|NAS4_ARATH	Q9C7X5.1	RecName: Full=Probable nicotianamine synthase 4; AltName: Full=S-adenosyl-L-methionine:S-adenosyl-L-methionine:S-adenosyl-methionine 3-amino-3-carboxypropyltransferase 4	46.3	4.3e-63	243.8	--	--	--	--	--	--	--	--
TRINITY_DN116297_c3_g2_i3	2084	590	15.32	508	13.95	681	16.03	48	1.23	35	1	46	1.06	321.754	-3.81413	0.15549	-24.5297	7.13201e-133	1.97156e-130	Down	gi|802796522|ref|XP_012092790.1|	hypothetical protein JCGZ_07925 [Jatropha curcas]	60.6	1.3e-166	595.5	gnl|CDD|228573	KOG0626, KOG0626, KOG0626, Beta-glucosidase, lactase phlorizinhydrolase, and related proteins [Carbohydrate transport and metabolism].	50.52	0	634	gi|75102760|sp|Q42707.1|F26G_CHESP	Q42707.1	RecName: Full=Furostanol glycoside 26-O-beta-glucosidase; Short=CsF26G; AltName: Full=Protodioscin 26-O-beta-D-glucosidase; Flags: Precursor	55.2	3.3e-160	566.6	--	--	K01188	E3.2.1.21	beta-glucosidase	EC:3.2.1.21	5	ko00460 Cyanoamino acid metabolism;ko00500 Starch and sucrose metabolism;ko00940 Phenylpropanoid biosynthesis;ko01100 Metabolic pathways;ko01110 Biosynthesis of secondary metabolites;
TRINITY_DN98195_c0_g9_i1	498	866.51	223.48	723.12	194.39	1150.65	242.41	8.73	2.05	6	1.53	6.42	1.35	465.806	-6.64118	0.272373	-24.3827	2.6103e-131	7.19107e-129	Down	gi|586712260|ref|XP_006846942.1|	hypothetical protein AMTR_s00017p00002980 [Amborella trichopoda]	87.3	1e-29	138.7	--	--	--	--	--	gi|1169838|sp|P46688.1|GASA2_ARATH	P46688.1	RecName: Full=Gibberellin-regulated protein 2; AltName: Full=GAST1 protein homolog 2; Flags: Precursor	68.9	1.2e-23	110.9	--	--	--	--	--	--	--	--
TRINITY_DN116729_c2_g1_i1	2026	5802.64	155.83	5533.3	157.08	6651.62	161.79	2977.12	79	2817.7	82.97	3422.56	81.52	4513.42	-1.0658	0.0437467	-24.3629	4.23419e-131	1.16247e-128	Down	gi|255543008|ref|XP_002512567.1|	ATP-citrate synthase, putative [Ricinus communis]	91.5	3.4e-225	790	gnl|CDD|229196	KOG1254, KOG1254, KOG1254, ATP-citrate lyase [Energy production and conversion].	32.129	2.24e-174	515	gi|122248711|sp|Q2QZ86.2|ACLA2_ORYSJ	Q2QZ86.2	RecName: Full=ATP-citrate synthase alpha chain protein 2; Short=ATP-citrate synthase A-2; AltName: Full=ATP-citrate lyase A-2; AltName: Full=Citrate cleavage enzyme A-2	89.8	2.6e-223	776.2	GO:0004775	F	K01648	ACLY	ATP citrate (pro-S)-lyase	EC:2.3.3.8	3	ko00020 Citrate cycle (TCA cycle);ko01100 Metabolic pathways;ko01110 Biosynthesis of secondary metabolites;
TRINITY_DN117887_c2_g1_i1	2993	185	3.17	171	3.1	198	3.09	1000	16.99	894	16.87	1057	16.12	561.68	2.2951	0.0942807	24.3433	6.83131e-131	1.8691e-128	Ups	gi|720092407|ref|XP_010245731.1|	PREDICTED: microtubule-associated protein TORTIFOLIA1 [Nelumbo nucifera]	58.6	5.7e-253	882.9	--	--	--	--	--	gi|83288274|sp|Q9T041.2|MAPT_ARATH	Q9T041.2	RecName: Full=Microtubule-associated protein TORTIFOLIA1; AltName: Full=Microtubule-associated protein SPIRAL2; AltName: Full=Protein CONVOLUTA	28	4.1e-87	324.3	--	--	--	--	--	--	--	--
TRINITY_DN77011_c0_g1_i1	1663	476	16.24	457	16.48	584	17.99	1800	60.53	1570	58.54	1933	58.34	1096.12	1.69703	0.0698966	24.2791	3.25947e-130	8.88782e-128	Ups	gi|586687233|ref|XP_006842150.1|	hypothetical protein AMTR_s00078p00129180 [Amborella trichopoda]	52.3	3.8e-89	337.8	gnl|CDD|228093	KOG0143, KOG0143, KOG0143, Iron/ascorbate family oxidoreductases [Secondary metabolites biosynthesis, transport and catabolism, General function prediction only].	36.923	2.2e-08	53.5	gi|14916566|sp|Q9ZWQ9.1|FLS_CITUN	Q9ZWQ9.1	RecName: Full=Flavonol synthase/flavanone 3-hydroxylase; AltName: Full=CitFLS; Short=FLS	86.7	2.1e-08	62	--	--	--	--	--	--	--	--
TRINITY_DN107780_c1_g1_i1	1563	4064.99	149.9	3671.19	143.01	4661.79	154.94	1912.36	69.42	1656	66.63	2056.36	66.99	2992.32	-1.23978	0.0510678	-24.2771	3.42483e-130	9.30707e-128	Down	gi|720020862|ref|XP_010262543.1|	PREDICTED: uncharacterized protein LOC104601051 [Nelumbo nucifera]	73.8	9.6e-119	436	gnl|CDD|231047	KOG3109, KOG3109, KOG3109, Haloacid dehalogenase-like hydrolase [General function prediction only].	50	7.65e-108	323	--	--	--	--	--	--	--	--	--	--	--	--	--	--
TRINITY_DN101544_c1_g1_i1	1632	1845	64.45	1767	65.21	2035	64.13	723	24.88	663	25.3	784	24.21	1303.78	-1.47908	0.0610216	-24.2386	8.72906e-130	2.36413e-127	Down	gi|720005434|ref|XP_010257655.1|	PREDICTED: uncharacterized protein LOC104597667 [Nelumbo nucifera]	40.4	5.3e-43	184.5	--	--	--	--	--	--	--	--	--	--	--	--	--	--	--	--	--	--	--
TRINITY_DN112291_c3_g2_i1	3459	832	12.14	757	11.68	819	10.89	141	2.04	145	2.33	164	2.13	481.353	-2.5044	0.103337	-24.2354	9.42303e-130	2.54349e-127	Down	gi|769813329|ref|XP_006843493.2|	PREDICTED: calcium-transporting ATPase 4, plasma membrane-type [Amborella trichopoda]	71	0	1451.4	gnl|CDD|228153	KOG0204, KOG0204, KOG0204, Calcium transporting ATPase [Inorganic ion transport and metabolism].	55.396	0	1431	gi|110832728|sp|Q2QY12.1|ACA4_ORYSJ	Q2QY12.1	RecName: Full=Probable calcium-transporting ATPase 4, plasma membrane-type; AltName: Full=Ca(2+)-ATPase isoform 4	64.5	0	1318.1	GO:0005886	C	--	--	--	--	--	--
TRINITY_DN102559_c1_g1_i1	1507	122	4.71	122	4.98	116	4.03	889	33.77	711	29.94	956	32.6	464.574	2.69233	0.11119	24.2139	1.58823e-129	4.2726e-127	Ups	gi|769823523|ref|XP_011629119.1|	PREDICTED: cyclin-A3-1 [Amborella trichopoda]	69.6	3.2e-119	437.6	gnl|CDD|228601	KOG0654, KOG0654, KOG0654, G2/Mitotic-specific cyclin A [Cell cycle control, cell division, chromosome partitioning].	54.209	3.42e-118	358	gi|75294998|sp|Q75I54.1|CCA31_ORYSJ	Q75I54.1	RecName: Full=Cyclin-A3-1; AltName: Full=G2/mitotic-specific cyclin-A3-1; Short=CycA3;1	69.8	1.4e-107	391.3	--	--	--	--	--	--	--	--
TRINITY_DN117031_c0_g1_i1	2542	1990	41.02	1836	40.02	1969	36.87	0	0	2	0.05	0	0	987.182	-9.02355	0.373001	-24.1917	2.71725e-129	7.2854e-127	Down	gi|985453498|ref|XP_015386870.1|	PREDICTED: uncharacterized protein LOC102609984 [Citrus sinensis]	56.6	2.1e-216	761.1	gnl|CDD|229096	KOG1153, KOG1153, KOG1153, Subtilisin-related protease/Vacuolar protease B [Posttranslational modification, protein turnover, chaperones].	37.333	3.24e-07	51.6	gi|71153422|sp|Q9LLL8.1|SBT4E_ARATH	Q9LLL8.1	RecName: Full=Subtilisin-like protease SBT4.14; AltName: Full=Cucumisin-like protein; AltName: Full=Subtilase subfamily 4 member 14; Short=AtSBT4.14; AltName: Full=Xylem serine proteinase 1; Short=AtXSP1; Flags: Precursor	48.7	2.6e-196	686.8	--	--	--	--	--	--	--	--
TRINITY_DN119439_c4_g4_i4	3924	3095.76	39.33	2721.24	36.58	3097.47	35.89	1281.44	16.18	1215.24	17.04	1432.64	16.23	2138.24	-1.28269	0.0531573	-24.1301	1.20873e-128	3.21928e-126	Down	gi|720027771|ref|XP_010264677.1|	PREDICTED: homeobox-leucine zipper protein REVOLUTA-like [Nelumbo nucifera]	77.1	0	1300.4	gnl|CDD|228432	KOG0483, KOG0483, KOG0483, Transcription factor HEX, contains HOX and HALZ domains [Transcription].	30.952	3.03e-10	62.4	gi|75119691|sp|Q6AST1.1|HOX32_ORYSJ	Q6AST1.1	RecName: Full=Homeobox-leucine zipper protein HOX32; AltName: Full=HD-ZIP protein HOX32; AltName: Full=Homeodomain transcription factor HOX32; AltName: Full=OsHox32	75.2	0	1231.1	GO:0006355	P	--	--	--	--	--	--
TRINITY_DN138463_c0_g1_i1	1855	21	0.63	13	0.41	20	0.54	667	19.65	553	18.07	703	18.59	313.008	4.88134	0.202848	24.0641	5.94739e-128	1.57876e-125	Ups	gi|1009108368|ref|XP_015884371.1|	PREDICTED: cytochrome P450 77A1 [Ziziphus jujuba]	68	2.9e-191	677.2	gnl|CDD|228106	KOG0156, KOG0156, KOG0156, Cytochrome P450 CYP2 subfamily [Secondary metabolites biosynthesis, transport and catabolism].	31.67	3.35e-103	327	gi|584867|sp|P37124.1|C77A2_SOLME	P37124.1	RecName: Full=Cytochrome P450 77A2; AltName: Full=CYPLXXVIIA2; AltName: Full=Cytochrome P-450EG5 [Solanum melongena]	40.9	4.4e-100	366.7	GO:0016491	F	--	--	--	--	--	--
TRINITY_DN121452_c0_g12_i3	2536	511.31	10.57	558.9	12.22	615.35	11.55	37.28	0.76	37.52	0.85	43.35	0.8	305.497	-3.86199	0.160856	-24.0089	2.24498e-127	5.93972e-125	Down	gi|586648403|ref|XP_006828887.1|	hypothetical protein AMTR_s00001p00185410 [Amborella trichopoda]	80.4	0	1246.1	gnl|CDD|230176	KOG2237, KOG2237, KOG2237, Predicted serine protease [Posttranslational modification, protein turnover, chaperones].	49.176	0	983	gi|215273868|sp|P48147.2|PPCE_HUMAN	P48147.2	RecName: Full=Prolyl endopeptidase; Short=PE; AltName: Full=Post-proline cleaving enzyme	57.1	4.4e-252	872.1	--	--	--	--	--	--	--	--
TRINITY_DN121857_c3_g13_i3	982	621.08	43.07	537.79	39.31	690.22	42.47	72.73	4.9	66.52	4.96	78.79	4.77	348.261	-3.13767	0.130867	-23.976	4.94678e-127	1.3045e-124	Down	gi|225451709|ref|XP_002276804.1|	PREDICTED: UDP-glycosyltransferase 83A1 [Vitis vinifera]	55.8	2.6e-98	367.5	gnl|CDD|229134	KOG1192, KOG1192, KOG1192, UDP-glucuronosyl and UDP-glucosyl transferase [Carbohydrate transport and metabolism, Energy production and conversion].	41.304	1.97e-11	62	gi|75265806|sp|Q9SGA8.1|U83A1_ARATH	Q9SGA8.1	RecName: Full=UDP-glycosyltransferase 83A1	44.1	2.4e-65	250.4	GO:0016740	F	--	--	--	--	--	--
TRINITY_DN104483_c0_g1_i1	1805	543	16.76	517	16.86	581	16.21	15	0.46	17	0.57	26	0.71	288.223	-4.77246	0.199119	-23.9679	6.01805e-127	1.5818e-124	Down	gi|720072811|ref|XP_010278498.1|	PREDICTED: 4-coumarate--CoA ligase-like 1 [Nelumbo nucifera]	74	1.7e-231	810.8	gnl|CDD|229119	KOG1176, KOG1176, KOG1176, Acyl-CoA synthetase [Lipid transport and metabolism].	39.189	4.07e-160	473	gi|75311450|sp|Q9LQ12.1|4CLL1_ARATH	Q9LQ12.1	RecName: Full=4-coumarate--CoA ligase-like 1; AltName: Full=4-coumarate--CoA ligase isoform 10; Short=At4CL10	67.9	6.9e-215	748	--	--	--	--	--	--	--	--
TRINITY_DN99263_c0_g3_i1	1458	767	30.9	762	32.42	871	31.57	6	0.24	8	0.35	5	0.18	411.174	-6.58957	0.275296	-23.9363	1.28326e-126	3.36192e-124	Down	gi|720032512|ref|XP_010266134.1|	PREDICTED: protein YLS2-like [Nelumbo nucifera]	50.7	7.1e-100	373.2	gnl|CDD|229461	KOG1520, KOG1520, KOG1520, Predicted alkaloid synthase/Surface mucin Hemomucin [General function prediction only].	35.043	1.23e-100	312	gi|75202841|sp|Q9SD05.1|SSL6_ARATH	Q9SD05.1	RecName: Full=Protein STRICTOSIDINE SYNTHASE-LIKE 6; Short=AtSSL6; Flags: Precursor	48.8	3.4e-87	323.6	--	--	--	--	--	--	--	--
TRINITY_DN120792_c7_g1_i1	1602	33.05	1.18	29.79	1.13	50.55	1.63	631.48	22.23	524.58	20.48	703.2	22.22	312.356	3.84323	0.160846	23.8939	3.54383e-126	9.25401e-124	Ups	gi|672157957|ref|XP_008798702.1|	PREDICTED: putative cyclin-B3-1 [Phoenix dactylifera]	43.7	4.2e-53	218	gnl|CDD|228600	KOG0653, KOG0653, KOG0653, Cyclin B and related kinase-activating proteins [Cell cycle control, cell division, chromosome partitioning].	32.121	4.53e-30	121	gi|147636373|sp|Q9SA32.2|CCB31_ARATH	Q9SA32.2	RecName: Full=Putative cyclin-B3-1; AltName: Full=G2/mitotic-specific cyclin-B3-1; Short=CycB3;1	41.2	1.1e-46	189.1	--	--	--	--	--	--	--	--
TRINITY_DN121226_c3_g12_i2	2879	999.81	17.89	848.19	16.06	965.87	15.73	2723.45	48.33	2320.49	45.73	2957.84	47.11	1742.57	1.39794	0.0585922	23.8588	8.20848e-126	2.13652e-123	Ups	gi|359481045|ref|XP_002268626.2|	unnamed protein product [Vitis vinifera]	76.2	0	1197.6	--	--	--	--	--	gi|75262663|sp|Q9FLG1.1|BXL4_ARATH	Q9FLG1.1	RecName: Full=Beta-D-xylosidase 4; Short=AtBXL4; Flags: Precursor	68.4	0	1112.8	GO:0045493	P	K15920	XYL4	xylan 1,4-beta-xylosidase	EC:3.2.1.37	2	ko00520 Amino sugar and nucleotide sugar metabolism;ko01100 Metabolic pathways;
TRINITY_DN91635_c0_g1_i1	2617	525.13	10.47	508.26	10.72	614.83	11.14	25	0.49	12	0.26	21	0.37	288.932	-4.77434	0.200139	-23.855	8.97542e-126	2.32858e-123	Down	gi|719997499|ref|XP_010255119.1|	PREDICTED: L-ascorbate oxidase homolog isoform X2 [Nelumbo nucifera]	70.2	1.1e-215	758.8	gnl|CDD|229205	KOG1263, KOG1263, KOG1263, Multicopper oxidases [Secondary metabolites biosynthesis, transport and catabolism].	44.898	0	652	gi|128592|sp|P29162.1|ASOL_TOBAC	P29162.1	RecName: Full=L-ascorbate oxidase homolog; AltName: Full=Pollen-specific protein NTP303; Flags: Precursor [Nicotiana tabacum]	51.6	1e-158	562	--	--	--	--	--	--	--	--
TRINITY_DN115230_c0_g1_i1	1434	1437	59.14	1350	58.67	1501	55.56	1	0.04	0	0	4	0.15	730.324	-8.33492	0.349474	-23.8499	1.01479e-125	2.62429e-123	Down	gi|743933735|ref|XP_011011194.1|	PREDICTED: probable aquaporin NIP7-1 isoform X1 [Populus euphratica]	58.1	7.6e-70	273.5	gnl|CDD|228172	KOG0223, KOG0223, KOG0223, Aquaporin (major intrinsic protein family) [Carbohydrate transport and metabolism].	34.821	2.17e-67	224	gi|62512177|sp|Q8LAI1.2|NIP71_ARATH	Q8LAI1.2	RecName: Full=Probable aquaporin NIP7-1; AltName: Full=NOD26-like intrinsic protein 7-1; Short=AtNIP7;1	53	2.1e-65	251.1	--	--	--	--	--	--	--	--
TRINITY_DN115142_c4_g1_i1	3120	2498.44	40.86	2541.03	43.96	2725.85	40.59	6265.84	101.68	5269.03	94.96	7050.11	102.68	4253.04	1.14703	0.0481195	23.8371	1.37952e-125	3.55601e-123	Ups	gi|225450585|ref|XP_002282109.1|	unnamed protein product [Vitis vinifera]	62.7	0	1237.6	gnl|CDD|229816	KOG1877, KOG1877, KOG1877, Putative transmembrane protein cmp44E [General function prediction only].	24.823	2.89e-126	411	--	--	--	--	--	--	--	--	--	--	--	--	--	--
TRINITY_DN110849_c0_g12_i2	1615	3100.36	109.73	3083.74	115.3	3431.16	109.53	1491.17	51.98	1238.96	47.88	1622.98	50.78	2323.03	-1.2482	0.0524669	-23.7902	4.22186e-125	1.08479e-122	Down	gi|802788722|ref|XP_012092148.1|	hypothetical protein JCGZ_21861 [Jatropha curcas]	77.1	1.5e-154	555.1	gnl|CDD|229481	KOG1540, KOG1540, KOG1540, Ubiquinone biosynthesis methyltransferase COQ5 [Coenzyme transport and metabolism].	26.769	1.04e-70	236	gi|124429|sp|P23525.1|IN37_SPIOL	P23525.1	RecName: Full=2-methyl-6-phytyl-1,4-hydroquinone methyltransferase, chloroplastic; AltName: Full=37 kDa inner envelope membrane protein; Short=E37; AltName: Full=MPBQ/MSBQ methyltransferase; Flags: Precursor	71.7	4.3e-144	512.7	GO:0032259	P	K12502	VTE3, APG1	MPBQ/MSBQ methyltransferase	EC:2.1.1.295	3	ko00130 Ubiquinone and other terpenoid-quinone biosynthesis;ko01100 Metabolic pathways;ko01110 Biosynthesis of secondary metabolites;
TRINITY_DN91103_c0_g1_i1	715	1698	197.71	1623	198.61	2026	204.71	641	71.29	557	68.18	688	68.68	1205.6	-1.60029	0.0672686	-23.7896	4.27569e-125	1.09511e-122	Down	gi|848866325|ref|XP_012833840.1|	hypothetical protein MIMGU_mgv1a015208mg [Erythranthe guttata]	42	7e-16	93.2	--	--	--	--	--	--	--	--	--	--	--	--	--	--	--	--	--	--	--
TRINITY_DN107184_c0_g1_i1	1449	1987	80.68	1695	72.69	2092	76.43	0	0	0	0	1	0.04	980.23	-9.12721	0.384013	-23.768	7.15874e-125	1.82769e-122	Down	gi|743866520|ref|XP_010905079.1|	PREDICTED: vicilin-like antimicrobial peptides 2-2 [Elaeis guineensis]	50.5	1.9e-105	391.7	--	--	--	--	--	gi|980958839|sp|F4IQK5.1|VCL21_ARATH	F4IQK5.1	RecName: Full=Vicilin-like seed storage protein At2g18540; AltName: Full=Globulin At2g18540; Flags: Precursor	41	4.7e-81	303.1	--	--	--	--	--	--	--	--
TRINITY_DN92653_c0_g2_i1	1317	2672.97	122.94	2456.94	119.3	3097.95	127.86	1032	46.56	1047.93	52.36	1173	47.5	1912.08	-1.4335	0.0604203	-23.7255	1.96809e-124	5.00875e-122	Down	gi|720021260|ref|XP_010262673.1|	PREDICTED: uncharacterized protein LOC104601144 [Nelumbo nucifera]	47.8	5.2e-25	124.4	--	--	--	--	--	--	--	--	--	--	--	--	--	--	--	--	--	--	--
TRINITY_DN116352_c1_g1_i1	4354	598	6.79	453	5.44	560	5.8	1923	21.7	1646	20.64	2276	23.05	1193.85	1.74356	0.0736721	23.6665	7.9785e-124	2.02409e-121	Ups	gi|719995546|ref|XP_010254537.1|	PREDICTED: chromosome-associated kinesin KIF4-like [Nelumbo nucifera]	61.8	0	1442.2	gnl|CDD|228193	KOG0244, KOG0244, KOG0244, Kinesin-like protein [Cytoskeleton].	36.025	0	744	gi|1027923619|sp|B9F2Y7.1|KN4C_ORYSJ	B9F2Y7.1	RecName: Full=Kinesin-like protein KIN-4C	60.7	0	1100.9	--	--	--	--	--	--	--	--
TRINITY_DN93283_c0_g8_i1	1705	1046.02	34.61	915.55	32.01	1079.63	32.26	256	8.35	242.73	8.78	309	9.05	644.492	-2.00693	0.0849099	-23.636	1.64618e-123	4.16306e-121	Down	gi|586759505|ref|XP_006854019.1|	hypothetical protein AMTR_s00048p00028800 [Amborella trichopoda]	50.6	4.3e-80	307.8	gnl|CDD|229044	KOG1100, KOG1100, KOG1100, Predicted E3 ubiquitin ligase [Posttranslational modification, protein turnover, chaperones].	40	2.54e-53	190	gi|75318805|sp|O81851.1|BOI_ARATH	O81851.1	RecName: Full=E3 ubiquitin-protein ligase BOI; AltName: Full=Inhibitor of apoptosis (IAP)-like protein; Short=AtILP; AltName: Full=Protein BOTRYTIS SUSCEPTIBLE 1 INTERACTOR; Short=AtBOI	32.5	1.2e-22	109.4	--	--	--	--	--	--	--	--
TRINITY_DN105471_c0_g2_i1	2003	1981.52	53.94	1874.04	53.93	2162.22	53.3	0	0	0	0	0	0	1023.07	-9.30321	0.394663	-23.5725	7.37693e-123	1.85971e-120	Down	gi|225461363|ref|XP_002281949.1|	PREDICTED: ABC transporter G family member 9 [Vitis vinifera]	65.3	9.5e-220	771.9	gnl|CDD|228012	KOG0061, KOG0061, KOG0061, Transporter, ABC superfamily (Breast cancer resistance protein) [Secondary metabolites biosynthesis, transport and catabolism].	39.044	0	561	gi|378405146|sp|Q9SZR9.2|AB9G_ARATH	Q9SZR9.2	RecName: Full=ABC transporter G family member 9; Short=ABC transporter ABCG.9; Short=AtABCG9; AltName: Full=Probable white-brown complex homolog protein 9; Short=AtWBC9	59.6	2.4e-200	699.9	GO:0000166	F	--	--	--	--	--	--
TRINITY_DN104771_c0_g1_i1	1740	353	11.39	337	11.49	390	11.37	1318	41.94	1221	43.09	1459	41.67	816.604	1.77735	0.0754237	23.5649	8.82609e-123	2.21806e-120	Ups	gi|703099475|ref|XP_010096660.1|	hypothetical protein L484_025408 [Morus notabilis]	41	1.6e-42	183	--	--	--	--	--	--	--	--	--	--	--	--	--	--	--	--	--	--	--
TRINITY_DN108436_c1_g1_i1	1268	1820.94	88.09	1725.41	88.11	1923.96	83.42	0	0	1	0.05	0	0	930.825	-9.06292	0.384796	-23.5525	1.18224e-122	2.96176e-120	Down	gi|645230500|ref|XP_008221964.1|	PREDICTED: very-long-chain 3-oxoacyl-CoA reductase 1-like [Prunus mume]	54.7	6.2e-92	346.7	gnl|CDD|228960	KOG1014, KOG1014, KOG1014, 17 beta-hydroxysteroid dehydrogenase type 3, HSD17B3 [Lipid transport and metabolism].	41.825	1.64e-82	261	gi|75301204|sp|Q8L9C4.1|KCR1_ARATH	Q8L9C4.1	RecName: Full=Very-long-chain 3-oxoacyl-CoA reductase 1; AltName: Full=Beta-ketoacyl reductase 1; Short=AtKCR1; AltName: Full=Protein GLOSSY 8; Short=gl8At	49.3	8.6e-79	295.4	--	--	--	--	--	--	--	--
TRINITY_DN29500_c0_g1_i1	1250	200	9.86	184	9.58	207	9.15	1060	51.21	879	47.02	1065	46.18	576.132	2.22673	0.0949971	23.44	1.67124e-121	4.17379e-119	Ups	gi|3201547|emb|CAB01591.1|	endochitinase [Persea americana]	73.4	1.4e-136	495	gnl|CDD|232667	KOG4742, KOG4742, KOG4742, Predicted chitinase [General function prediction only].	42.391	1.04e-97	300	gi|1705813|sp|P51613.1|CHIB_VITVI	P51613.1	RecName: Full=Basic endochitinase; Flags: Precursor	69.3	2.3e-129	463.4	GO:0016998	P	K01183	E3.2.1.14	chitinase	EC:3.2.1.14	2	ko00520 Amino sugar and nucleotide sugar metabolism;ko01100 Metabolic pathways;
TRINITY_DN101691_c1_g1_i1	2053	620	16.39	641	17.91	781	18.7	96	2.51	95	2.75	110	2.58	394.384	-2.83259	0.120904	-23.4283	2.19919e-121	5.47523e-119	Down	gi|1012029762|ref|XP_015951752.1|	PREDICTED: serine carboxypeptidase-like 51 [Arachis duranensis]	71.2	1.7e-179	638.3	gnl|CDD|229225	KOG1283, KOG1283, KOG1283, Serine carboxypeptidases [Posttranslational modification, protein turnover, chaperones].	49.524	1.4e-177	514	gi|125987784|sp|Q67Y83.2|SCP51_ARATH	Q67Y83.2	RecName: Full=Serine carboxypeptidase-like 51; Flags: Precursor	66	7.7e-162	572	GO:0006508	P	--	--	--	--	--	--
TRINITY_DN113837_c1_g4_i2	1399	7	0.3	4	0.18	4.05	0.15	1038	43.32	850	39.3	999	37.42	460.196	6.86601	0.293204	23.4172	2.85489e-121	7.08569e-119	Ups	gi|567865969|ref|XP_006425607.1|	hypothetical protein CICLE_v10026054mg [Citrus clementina]	74.2	3.6e-133	483.8	--	--	--	--	--	gi|26397792|sp|Q9FJZ9.1|PER72_ARATH	Q9FJZ9.1	RecName: Full=Peroxidase 72; Short=Atperox P72; AltName: Full=ATP6a; AltName: Full=PRXR8; Flags: Precursor	67.9	1.9e-119	430.6	GO:0006979	P	K00430	E1.11.1.7	peroxidase	EC:1.11.1.7	3	ko00940 Phenylpropanoid biosynthesis;ko01100 Metabolic pathways;ko01110 Biosynthesis of secondary metabolites;
TRINITY_DN108704_c9_g7_i1	439	805.23	303.2	768.63	299.77	1028	304.46	2668.69	887.84	2633.2	945.39	2991	892.95	1756.18	1.56974	0.067066	23.4059	3.71767e-121	9.19859e-119	Ups	gi|922443300|ref|XP_013626195.1|	BnaC03g55640D [Brassica napus]	77.4	1.7e-12	81.3	gnl|CDD|229683	KOG1744, KOG1744, KOG1744, Histone H2B [Chromatin structure and dynamics].	76.316	6.26e-20	80.1	gi|108860773|sp|Q1SWQ1.3|H2B2_MEDTR	Q1SWQ1.3	RecName: Full=Probable histone H2B.2	100	4.3e-14	79	GO:0046982	F	--	--	--	--	--	--
TRINITY_DN118284_c8_g1_i1	1413	2067	86.7	2000	88.59	2310	87.12	909	37.46	778	35.52	995	36.8	1507.73	-1.35178	0.0578143	-23.3814	6.61399e-121	1.63146e-118	Down	gi|586779041|ref|XP_006858415.1|	hypothetical protein AMTR_s00071p00055180 [Amborella trichopoda]	70.3	8.5e-90	339.7	gnl|CDD|229564	KOG1623, KOG1623, KOG1623, Multitransmembrane protein [General function prediction only].	47.17	1.6e-73	240	gi|75154590|sp|Q8L9J7.1|SWET1_ARATH	Q8L9J7.1	RecName: Full=Bidirectional sugar transporter SWEET1; Short=AtSWEET1; AltName: Full=Protein SUGARS WILL EVENTUALLY BE EXPORTED TRANSPORTERS 1	68.6	6.8e-85	315.8	--	--	--	--	--	--	--	--
TRINITY_DN116449_c5_g9_i3	3970	1598.97	20.06	1385.58	18.39	1548.8	17.72	3616.76	45.08	3367.91	46.64	4134.36	46.25	2529.93	1.18671	0.0508346	23.3445	1.56686e-120	3.85307e-118	Ups	gi|590658555|ref|XP_007034887.1|	Stabilizer of iron transporter SufD / Polynucleotidyl transferase isoform 1 [Theobroma cacao]	82.7	0	1645.6	gnl|CDD|228987	KOG1041, KOG1041, KOG1041, Translation initiation factor 2C (eIF-2C) and related proteins [Translation, ribosomal structure and biogenesis].	39.607	0	939	gi|12643935|sp|Q9XGW1.1|AGO10_ARATH	Q9XGW1.1	RecName: Full=Protein argonaute 10; AltName: Full=Protein PINHEAD; AltName: Full=Protein ZWILLE	78.3	0	1554.3	--	--	--	--	--	--	--	--
TRINITY_DN107157_c0_g1_i1	2249	1118	26.55	1082	27.17	1279	27.55	340	7.99	298	7.77	322	6.79	743.721	-1.94747	0.08345	-23.3369	1.87083e-120	4.5865e-118	Down	gi|586757684|ref|XP_006853608.1|	hypothetical protein AMTR_s00056p00042640 [Amborella trichopoda]	79.1	4.3e-229	803.1	gnl|CDD|228203	KOG0254, KOG0254, KOG0254, Predicted transporter (major facilitator superfamily) [General function prediction only].	35.178	4.6e-136	421	gi|85701282|sp|Q8GW61.2|STP14_ARATH	Q8GW61.2	RecName: Full=Sugar transport protein 14; AltName: Full=Hexose transporter 14	70.4	3.5e-208	726.1	--	--	--	--	--	--	--	--
TRINITY_DN109788_c4_g2_i1	1276	1707.47	81.91	1650.36	83.57	1906.84	82	4055.88	190.7	3656.59	190.39	4415.15	186.33	2814.55	1.0989	0.0472065	23.2787	7.29377e-120	1.78268e-117	Ups	gi|1031987005|ref|NP_001313780.1|	Chalcone synthase 1 [Gossypium arboreum]	90.4	1.8e-203	717.2	--	--	--	--	--	gi|1345787|sp|P48387.1|CHS2_CAMSI	P48387.1	RecName: Full=Chalcone synthase 2; AltName: Full=Naringenin-chalcone synthase 2	91.3	1.6e-205	716.5	GO:0005634	C	K00660	CHS	chalcone synthase	EC:2.3.1.74	4	ko00941 Flavonoid biosynthesis;ko01100 Metabolic pathways;ko01110 Biosynthesis of secondary metabolites;ko04712 Circadian rhythm - plant;
TRINITY_DN120333_c3_g1_i1	4427	777	8.66	737	8.69	734	7.47	3	0.03	6	0.07	9	0.09	386.271	-6.55266	0.281571	-23.2718	8.55865e-120	2.08548e-117	Down	gi|672190710|ref|XP_008775320.1|	PREDICTED: LOW QUALITY PROTEIN: ARF guanine-nucleotide exchange factor GNL2-like [Phoenix dactylifera]	63.7	0	1724.5	gnl|CDD|228874	KOG0928, KOG0928, KOG0928, Pattern-formation protein/guanine nucleotide exchange factor [Intracellular trafficking, secretion, and vesicular transport].	39.567	0	1256	gi|449061824|sp|F4K2K3.1|GNL2_ARATH	F4K2K3.1	RecName: Full=ARF guanine-nucleotide exchange factor GNL2; AltName: Full=Protein GNOM-like 2	56.1	0	1550.4	--	--	--	--	--	--	--	--
TRINITY_DN119905_c4_g1_i1	2069	1689	44.24	1535	42.5	1903	45.16	0	0	1	0.03	0	0	870.313	-8.97635	0.386217	-23.2417	1.7251e-119	4.19079e-117	Down	gi|586676162|ref|XP_006838555.1|	hypothetical protein AMTR_s00002p00204300 [Amborella trichopoda]	74.8	3.5e-233	816.6	--	--	--	--	--	gi|75207378|sp|Q9SRQ7.1|NPC4_ARATH	Q9SRQ7.1	RecName: Full=Non-specific phospholipase C4	62.6	5.1e-190	665.6	--	--	K01114	plc	phospholipase C	EC:3.1.4.3	5	ko00562 Inositol phosphate metabolism;ko00564 Glycerophospholipid metabolism;ko00565 Ether lipid metabolism;ko01100 Metabolic pathways;ko01110 Biosynthesis of secondary metabolites;
TRINITY_DN105471_c0_g2_i3	2074	1186.4	30.99	1080.71	29.84	1277.75	30.24	0	0	2	0.06	4	0.09	603.235	-7.99232	0.344092	-23.2273	2.41273e-119	5.84355e-117	Down	gi|1035925349|gb|OAY54937.1|	hypothetical protein MANES_03G114100 [Manihot esculenta]	63.3	1.2e-217	765	gnl|CDD|228012	KOG0061, KOG0061, KOG0061, Transporter, ABC superfamily (Breast cancer resistance protein) [Secondary metabolites biosynthesis, transport and catabolism].	38.095	2.09e-175	519	gi|378405146|sp|Q9SZR9.2|AB9G_ARATH	Q9SZR9.2	RecName: Full=ABC transporter G family member 9; Short=ABC transporter ABCG.9; Short=AtABCG9; AltName: Full=Probable white-brown complex homolog protein 9; Short=AtWBC9	58.5	4.6e-199	695.7	GO:0000166	F	--	--	--	--	--	--
TRINITY_DN109100_c0_g1_i1	1263	3103	150.91	3083.7	158.3	3466.7	151.09	1536	73.2	1277	67.39	1659	70.96	2348.27	-1.2146	0.0523001	-23.2237	2.62586e-119	6.34059e-117	Down	gi|645220270|ref|XP_008239491.1|	PREDICTED: glycerol-3-phosphate 2-O-acyltransferase 6 [Prunus mume]	83.7	9.9e-191	674.9	--	--	--	--	--	gi|71159388|sp|O80437.1|GPAT6_ARATH	O80437.1	RecName: Full=Glycerol-3-phosphate 2-O-acyltransferase 6; Short=AtGPAT6; AltName: Full=Glycerol-3-phosphate acyltransferase 6	78.9	3.4e-184	645.6	--	--	K13508	GPAT	glycerol-3-phosphate acyltransferase	EC:2.3.1.15 2.3.1.198	4	ko00561 Glycerolipid metabolism;ko00564 Glycerophospholipid metabolism;ko01100 Metabolic pathways;ko01110 Biosynthesis of secondary metabolites;
TRINITY_DN122035_c4_g2_i1	2304	499	11.52	397	9.69	487	10.2	1590	36.33	1567	39.74	1786	36.63	1018.73	1.7301	0.074556	23.2054	4.01911e-119	9.67567e-117	Ups	gi|720033530|ref|XP_010266459.1|	PREDICTED: high mobility group B protein 6-like [Nelumbo nucifera]	48.3	1.7e-119	439.1	gnl|CDD|228330	KOG0381, KOG0381, KOG0381, HMG box-containing protein [General function prediction only].	37.879	8.19e-15	75.9	gi|75266789|sp|Q9T012.1|HMG13_ARATH	Q9T012.1	RecName: Full=High mobility group B protein 13; AltName: Full=Nucleosome/chromatin assembly factor group D 13	47.9	1.5e-89	332	--	--	--	--	--	--	--	--
TRINITY_DN86683_c0_g1_i1	1307	392	18.21	395	19.37	404	16.84	1480	67.44	1315	66.36	1550	63.39	891.494	1.75513	0.0757436	23.172	8.71879e-119	2.09269e-116	Ups	gi|720069090|ref|XP_010277327.1|	PREDICTED: uncharacterized protein LOC104611802 [Nelumbo nucifera]	46.4	1e-73	286.2	--	--	--	--	--	gi|75213189|sp|Q9SX73.1|KIP1L_ARATH	Q9SX73.1	RecName: Full=Kinase-interacting family protein; Short=KIP1-like family protein	26.8	1.3e-18	95.5	--	--	--	--	--	--	--	--
TRINITY_DN111013_c0_g1_i2	1355	1203	53.29	1163	54.4	1445	57.49	365	15.87	361	17.39	401	15.65	825.644	-1.8486	0.0798159	-23.1608	1.13155e-118	2.70785e-116	Down	gi|695009687|ref|XP_009391487.1|	PREDICTED: bifunctional epoxide hydrolase 2-like [Musa acuminata subsp. malaccensis]	64.4	5e-124	453.4	gnl|CDD|232108	KOG4178, KOG4178, KOG4178, Soluble epoxide hydrolase [Lipid transport and metabolism].	43.75	1.79e-123	369	gi|67476665|sp|P34913.2|HYES_HUMAN	P34913.2	RecName: Full=Bifunctional epoxide hydrolase 2; Includes: RecName: Full=Cytosolic epoxide hydrolase 2; Short=CEH; AltName: Full=Epoxide hydratase; AltName: Full=Soluble epoxide hydrolase; Short=SEH; Includes: RecName: Full=Lipid-phosphate phosphatase	30.1	5.6e-44	179.9	--	--	--	--	--	--	--	--
TRINITY_DN79144_c0_g1_i1	814	976	90.78	914	89.48	1268	103.48	203	18.19	209	20.66	265	21.32	641.371	-2.30518	0.0996383	-23.1355	2.03373e-118	4.83792e-116	Down	gi|976929619|gb|KVI12461.1|	hypothetical protein Ccrd_009081 [Cynara cardunculus var. scolymus]	45.5	8.2e-13	83.2	--	--	--	--	--	gi|22653808|sp|Q39644.1|LEA5_CITSI	Q39644.1	RecName: Full=Late embryogenesis abundant protein Lea5	42.4	2.9e-11	70.5	--	--	--	--	--	--	--	--
TRINITY_DN91675_c0_g1_i1	1139	1945	108.95	1933	114.24	2128	106.45	788	43.13	752	45.55	857	42.1	1402.36	-1.42449	0.0615908	-23.1282	2.40729e-118	5.70962e-116	Down	gi|590632582|ref|XP_007027881.1|	Short chain alcohol dehydrogenase [Theobroma cacao]	63.6	2.1e-86	328.2	gnl|CDD|228672	KOG0725, KOG0725, KOG0725, Reductases with broad range of substrate specificities [General function prediction only].	38.202	9.46e-76	240	gi|476007158|sp|H9BFQ0.1|TPRL1_ERYCB	H9BFQ0.1	RecName: Full=Tropinone reductase-like 1	58	5e-78	292.7	--	--	--	--	--	--	--	--
TRINITY_DN29638_c1_g1_i1	2504	24	0.5	12	0.27	18	0.34	647	13.44	479	11.05	701	13.07	296.439	4.79634	0.207617	23.1018	4.43682e-118	1.04922e-115	Ups	gi|720031982|ref|XP_010265980.1|	PREDICTED: uncharacterized protein LOC104603617 [Nelumbo nucifera]	55.8	5.6e-169	603.6	--	--	--	--	--	--	--	--	--	--	--	--	--	--	--	--	--	--	--
TRINITY_DN104962_c0_g1_i1	1024	350	22.82	319	21.93	384	22.26	1293	82.08	1378	96.72	1549	88.26	848.302	1.89291	0.081948	23.099	4.74174e-118	1.11803e-115	Ups	gi|641837285|gb|KDO56240.1|	hypothetical protein CISIN_1g032326mg [Citrus sinensis]	64.7	1.2e-29	139.4	gnl|CDD|229695	KOG1756, KOG1756, KOG1756, Histone 2A [Chromatin structure and dynamics].	80.412	6.77e-38	138	gi|75309136|sp|Q9FJE8.1|H2A7_ARATH	Q9FJE8.1	RecName: Full=Probable histone H2A.7; AltName: Full=HTA6	62.1	5.4e-31	136.3	--	--	--	--	--	--	--	--
TRINITY_DN53162_c0_g1_i1	725	524	59.5	477	56.93	588	58.02	14	1.52	15	1.79	13	1.27	276.446	-5.1256	0.221955	-23.0929	5.45101e-118	1.2815e-115	Down	gi|731423498|ref|XP_002279183.2|	PREDICTED: putative non-specific lipid-transfer protein 14 [Vitis vinifera]	67	1.2e-36	162.2	--	--	--	--	--	gi|218527946|sp|Q9FIT2.2|NLTPE_ARATH	Q9FIT2.2	RecName: Full=Putative non-specific lipid-transfer protein 14; Short=LTP 14; Flags: Precursor	52.7	3.4e-24	113.2	GO:0006869	P	--	--	--	--	--	--
TRINITY_DN107289_c1_g1_i1	1458	334	13.45	312	13.27	348	12.61	1301	51.52	1265	55.52	1383	49.16	796.473	1.88078	0.081506	23.0753	8.19581e-118	1.92115e-115	Ups	gi|1025211289|ref|XP_016479641.1|	PREDICTED: syntaxin-related protein KNOLLE-like [Nicotiana tabacum]	70.2	6.7e-114	419.9	gnl|CDD|228756	KOG0810, KOG0810, KOG0810, SNARE protein Syntaxin 1 and related proteins [Intracellular trafficking, secretion, and vesicular transport].	36.525	4.48e-93	292	gi|2501102|sp|Q42374.1|SY111_ARATH	Q42374.1	RecName: Full=Syntaxin-related protein KNOLLE; AltName: Full=Syntaxin-111; Short=AtSYP111	65.2	1.1e-98	361.7	--	--	K08486	STX1B_2_3	syntaxin 1B/2/3	--	1	ko04130 SNARE interactions in vesicular transport;
TRINITY_DN88961_c1_g1_i1	1918	261	7.48	280	8.49	264	6.85	1206	34.15	1010	31.72	1310	33.29	694.232	2.0098	0.0871692	23.0564	1.26997e-117	2.96822e-115	Ups	gi|720004564|ref|XP_010257369.1|	PREDICTED: uncharacterized protein LOC104597490 [Nelumbo nucifera]	40.8	2.6e-81	312	--	--	--	--	--	--	--	--	--	--	--	--	--	--	--	--	--	--	--
TRINITY_DN108161_c0_g1_i3	798	280.2	26.94	279.21	28.25	355.82	29.97	1311.52	121.36	1512.72	154.33	1612.69	133.94	860.587	2.16734	0.0941365	23.0234	2.71743e-117	6.31444e-115	Ups	gi|743858342|ref|XP_010942329.1|	PREDICTED: histone H2A.1-like [Elaeis guineensis]	77.7	4.3e-30	140.6	gnl|CDD|229695	KOG1756, KOG1756, KOG1756, Histone 2A [Chromatin structure and dynamics].	79.787	6.99e-41	142	gi|75309136|sp|Q9FJE8.1|H2A7_ARATH	Q9FJE8.1	RecName: Full=Probable histone H2A.7; AltName: Full=HTA6	72.3	7.9e-30	132.1	--	--	--	--	--	--	--	--
TRINITY_DN41427_c0_g9_i1	921	257.15	19.65	247.85	19.95	323.34	21.85	1178.99	87.34	1194.68	97.75	1308.02	86.97	725.189	2.04321	0.0887869	23.0125	3.4918e-117	8.09038e-115	Ups	gi|1026045306|ref|XP_016568843.1|	PREDICTED: snakin-1 [Capsicum annuum]	75	5.1e-27	130.6	--	--	--	--	--	gi|75164757|sp|Q948Z4.1|SNAK1_SOLTU	Q948Z4.1	RecName: Full=Snakin-1; Flags: Precursor	75	1.7e-28	127.9	--	--	--	--	--	--	--	--
TRINITY_DN68852_c0_g1_i1	1567	713	26.21	627	24.35	763	25.28	7	0.25	4	0.16	7	0.23	359.894	-6.46008	0.281364	-22.9599	1.17411e-116	2.71253e-114	Down	gi|769795146|ref|XP_006858553.2|	PREDICTED: amino acid permease 6 [Amborella trichopoda]	59.4	1.5e-159	571.6	gnl|CDD|229245	KOG1303, KOG1303, KOG1303, Amino acid transporters [Amino acid transport and metabolism].	35.354	4.05e-126	380	gi|75221285|sp|Q42400.1|AAP1_ARATH	Q42400.1	RecName: Full=Amino acid permease 1; AltName: Full=Amino acid transporter AAP1; AltName: Full=Neutral amino acid transporter II	52.1	1.2e-133	478	--	--	--	--	--	--	--	--
TRINITY_DN111474_c0_g1_i1	1702	2105	69.8	2085	73.06	2333	69.86	908	29.68	852.98	30.92	1057	31.01	1555.22	-1.31344	0.0572456	-22.944	1.69047e-116	3.89425e-114	Down	gi|719990179|ref|XP_010252879.1|	PREDICTED: protein ASPARTIC PROTEASE IN GUARD CELL 1-like [Nelumbo nucifera]	59.3	2.1e-143	518.1	gnl|CDD|229281	KOG1339, KOG1339, KOG1339, Aspartyl protease [Posttranslational modification, protein turnover, chaperones].	34.184	3.06e-84	274	gi|75160614|sp|Q8S9J6.1|ASPA_ARATH	Q8S9J6.1	RecName: Full=Aspartyl protease family protein At5g10770; Flags: Precursor	45.3	5.9e-91	336.3	--	--	--	--	--	--	--	--
TRINITY_DN117628_c2_g1_i1	737	851	93.84	804	93.21	941	90.3	207	21.85	190	22.09	249	23.59	543.082	-2.09932	0.0916084	-22.9163	3.19834e-116	7.34675e-114	Down	gi|548845328|gb|ERN04793.1|	hypothetical protein AMTR_s00140p00093980 [Amborella trichopoda]	71.7	1.5e-34	155.2	gnl|CDD|228716	KOG0769, KOG0769, KOG0769, Predicted mitochondrial carrier protein [Energy production and conversion].	60	4.04e-06	44.7	gi|3121752|sp|P80915.1|AMP1_MACIN	P80915.1	RecName: Full=Antimicrobial peptide 1; Short=AMP1; AltName: Full=MiAMP1; Flags: Precursor	64.2	6.8e-36	152.1	GO:0045926	P	--	--	--	--	--	--
TRINITY_DN122002_c4_g4_i3	4763	863	8.89	723.75	7.89	744	7	4	0.04	1	0.01	10	0.09	399.528	-6.76816	0.295995	-22.8658	1.01831e-115	2.33242e-113	Down	gi|147774273|emb|CAN76793.1|	hypothetical protein VITISV_026680 [Vitis vinifera]	49.9	0	1432.9	--	--	--	--	--	gi|558446106|sp|P0CT34.1|TF21_SCHPO	P0CT40.1	RecName: Full=Transposon Tf2-9 polyprotein; AltName: Full=Retrotransposable element Tf2 155 kDa protein	32.7	7.8e-133	476.9	GO:0044238	P	--	--	--	--	--	--
TRINITY_DN119888_c2_g1_i10	1290	520.83	24.62	509.83	25.44	504.38	21.38	11.81	0.55	18.06	0.93	17.05	0.71	269.397	-4.93997	0.216509	-22.8165	3.14728e-115	7.18825e-113	Down	gi|720019587|ref|XP_010262131.1|	PREDICTED: beta-galactosidase isoform X1 [Nelumbo nucifera]	78.6	4.5e-207	729.2	gnl|CDD|228445	KOG0496, KOG0496, KOG0496, Beta-galactosidase [Carbohydrate transport and metabolism].	58.565	0	573	gi|1168654|sp|P45582.1|BGAL_ASPOF	P45582.1	RecName: Full=Beta-galactosidase; Short=Lactase; Flags: Precursor	74.6	7.6e-200	697.6	--	--	--	--	--	--	--	--
TRINITY_DN98842_c0_g1_i1	1168	146	7.9	113	6.45	149	7.2	940	49.72	829	48.53	879	41.73	490.447	2.57737	0.112969	22.8149	3.26033e-115	7.4253e-113	Ups	gi|604343159|gb|EYU42142.1|	hypothetical protein MIMGU_mgv1a008328mg [Erythranthe guttata]	67.8	1.8e-45	192.2	gnl|CDD|229536	KOG1595, KOG1595, KOG1595, CCCH-type Zn-finger protein [General function prediction only].	55.172	9.28e-68	220	gi|75268098|sp|Q9ZWA1.1|C3H2_ARATH	Q9ZWA1.1	RecName: Full=Zinc finger CCCH domain-containing protein 2; Short=AtC3H2; AltName: Full=Protein SOMNUS; Short=SOM	64.2	2.8e-44	180.6	--	--	--	--	--	--	--	--
TRINITY_DN116012_c2_g16_i7	629	266	39.63	275.5	43.05	357.41	45.52	1227.98	172.69	1267.01	195.53	1429.71	180.46	775.032	2.01563	0.0883644	22.8104	3.61602e-115	8.21206e-113	Ups	gi|528759927|gb|EPY79586.1|	histone H3.2-like protein [Camelus ferus]	93.8	3.1e-68	266.9	gnl|CDD|229684	KOG1745, KOG1745, KOG1745, Histones H3 and H4 [Chromatin structure and dynamics].	94.161	7.01e-94	275	gi|27805477|sp|P59226.2|H32_ARATH	A2Y533.1	RecName: Full=Histone H3.2	99.3	3e-69	262.7	--	--	--	--	--	--	--	--
TRINITY_DN106449_c0_g1_i1	1019	1612	105.84	1570	108.69	1900	110.89	0	0	0	0	0	0	862.959	-9.08627	0.398363	-22.809	3.72981e-115	8.44654e-113	Down	gi|672116094|ref|XP_008781199.1|	PREDICTED: 1-Cys peroxiredoxin [Phoenix dactylifera]	81.7	4.8e-103	383.3	gnl|CDD|228800	KOG0854, KOG0854, KOG0854, Alkyl hydroperoxide reductase, thiol specific antioxidant and related enzymes [Posttranslational modification, protein turnover, chaperones].	58.108	7.33e-122	352	gi|75323225|sp|Q6E2Z6.1|REHY_MEDTR	Q6E2Z6.1	RecName: Full=1-Cys peroxiredoxin; AltName: Full=Rehydrin homolog; AltName: Full=Thioredoxin peroxidase	77.6	2.1e-99	363.6	--	--	K11188	PRDX6	peroxiredoxin 6, 1-Cys peroxiredoxin	EC:1.11.1.7 1.11.1.15 3.1.1.-	3	ko00940 Phenylpropanoid biosynthesis;ko01100 Metabolic pathways;ko01110 Biosynthesis of secondary metabolites;
TRINITY_DN113426_c0_g1_i1	3800	484.08	6.37	431.39	6.01	485	5.82	1501.06	19.62	1326.83	19.27	1741.77	20.43	959.149	1.59322	0.0699506	22.7763	7.87449e-115	1.77824e-112	Ups	gi|720090772|ref|XP_010245210.1|	PREDICTED: homeobox-leucine zipper protein ROC3-like isoform X1 [Nelumbo nucifera]	67.9	3e-307	1063.5	gnl|CDD|228432	KOG0483, KOG0483, KOG0483, Transcription factor HEX, contains HOX and HALZ domains [Transcription].	36.559	1.59e-11	66.6	gi|187611428|sp|A2ZAI7.2|ROC3_ORYSI	A2ZAI7.2	RecName: Full=Homeobox-leucine zipper protein ROC3; AltName: Full=GLABR 2-like homeobox protein 3; AltName: Full=HD-ZIP protein ROC3; AltName: Full=Homeodomain transcription factor ROC3; AltName: Full=Protein RICE OUTERMOST CELL-SPECIFIC 3	55.7	6.1e-221	769.2	GO:0003677	F	--	--	--	--	--	--
TRINITY_DN101307_c0_g2_i1	3514	316.5	4.54	235	3.56	298.89	3.9	1329.69	18.93	1089.09	17.22	1336.13	17.07	738.446	2.02885	0.0891427	22.7596	1.15389e-114	2.59842e-112	Ups	gi|586754100|ref|XP_006852730.1|	hypothetical protein AMTR_s00033p00083200 [Amborella trichopoda]	64.5	0	1263.1	gnl|CDD|229129	KOG1187, KOG1187, KOG1187, Serine/threonine protein kinase [Signal transduction mechanisms].	38.462	2.89e-97	336	gi|75219638|sp|O49545.1|BAME1_ARATH	O49545.1	RecName: Full=Leucine-rich repeat receptor-like serine/threonine-protein kinase BAM1; AltName: Full=Protein BARELY ANY MERISTEM 1; Flags: Precursor	61.5	0	1195.6	--	--	--	--	--	--	--	--
TRINITY_DN112369_c1_g1_i2	1866	439	13.01	435	13.63	418	11.21	1581	46.25	1319	42.81	1765	46.35	956.238	1.73351	0.0762195	22.7436	1.66057e-114	3.72893e-112	Ups	gi|719974075|ref|XP_010243928.1|	PREDICTED: growth-regulating factor 3 [Nelumbo nucifera]	47.3	2.1e-72	282.3	--	--	--	--	--	gi|75154317|sp|Q8L8A7.1|GRF4_ARATH	Q8L8A7.1	RecName: Full=Growth-regulating factor 4; Short=AtGRF4; AltName: Full=Transcription activator GRF4	42.5	2.6e-52	208	--	--	--	--	--	--	--	--
TRINITY_DN116491_c7_g7_i3	3567	639.28	9.02	535.42	7.99	636.16	8.18	92.64	1.3	55.63	0.87	75.45	0.95	342.893	-3.07497	0.135339	-22.7205	2.80918e-114	6.2906e-112	Down	--	--	--	--	--	--	--	--	--	--	--	--	--	--	--	--	--	--	--	--	--	--	--	--
TRINITY_DN104336_c1_g1_i1	1060	508	31.5	455	29.76	627	34.62	31	1.87	35	2.34	56	3.04	288.226	-3.72871	0.164385	-22.6827	6.63364e-114	1.48133e-111	Down	gi|747047626|ref|XP_011069791.1|	PREDICTED: zinc finger protein ZAT10-like [Sesamum indicum]	47.8	6.2e-45	190.3	gnl|CDD|230401	KOG2462, KOG2462, KOG2462, C2H2-type Zn-finger protein [Transcription].	27.273	6.37e-06	45.1	gi|75318005|sp|O22533.1|ZAT6_ARATH	O22533.1	RecName: Full=Zinc finger protein ZAT6; AltName: Full=COLD INDUCED ZINC FINGER PROTEIN 2	41.9	4.1e-34	146.7	--	--	--	--	--	--	--	--
TRINITY_DN146271_c0_g1_i1	730	621	69.65	464	54.71	636	62.02	4	0.43	13	1.54	14	1.35	296.378	-5.58763	0.247023	-22.6199	2.76214e-113	6.13385e-111	Down	gi|695032670|ref|XP_009403890.1|	PREDICTED: dehydrin Xero 1-like [Musa acuminata subsp. malaccensis]	35.6	0.0053	50.4	--	--	--	--	--	gi|1169280|sp|P31168.2|COR47_ARATH	P31168.2	RecName: Full=Dehydrin COR47; AltName: Full=Cold-induced COR47 protein	77.3	0.002	44.3	--	--	--	--	--	--	--	--
TRINITY_DN103862_c0_g1_i1	1742	508	16.37	424	14.44	558	16.24	42	1.33	36	1.27	37	1.06	270.861	-3.71499	0.164517	-22.5812	6.63217e-113	1.46873e-110	Down	gi|720021297|ref|XP_010262685.1|	PREDICTED: 7-deoxyloganetic acid glucosyltransferase-like [Nelumbo nucifera]	62	3.2e-163	583.9	gnl|CDD|229134	KOG1192, KOG1192, KOG1192, UDP-glucuronosyl and UDP-glucosyl transferase [Carbohydrate transport and metabolism, Energy production and conversion].	34.857	1.86e-38	147	gi|678019183|sp|U3U992.1|UGT8_CATRO	U3U992.1	RecName: Full=7-deoxyloganetic acid glucosyltransferase; AltName: Full=UDP-glucose glucosyltransferase 8; Short=CrUGT8; AltName: Full=UDP-glycosyltransferase 709C2	55.7	3.4e-150	533.1	GO:0016757	F	--	--	--	--	--	--
TRINITY_DN116756_c2_g3_i5	2159	1798.66	44.81	1689.01	44.48	2004.99	45.28	702.25	17.3	504.2	13.78	694.85	15.36	1232.89	-1.63092	0.0722312	-22.5792	6.9358e-113	1.53174e-110	Down	gi|225427366|ref|XP_002282871.1|	PREDICTED: beta-amylase 3, chloroplastic [Vitis vinifera]	70.7	2.2e-222	780.8	--	--	--	--	--	gi|294956518|sp|O23553.3|BAM3_ARATH	O23553.3	RecName: Full=Beta-amylase 3, chloroplastic; AltName: Full=1,4-alpha-D-glucan maltohydrolase; AltName: Full=Beta-amylase 8; AltName: Full=Chloroplast beta-amylase; Short=CT-BMY; Flags: Precursor	69.6	3.3e-216	752.7	GO:0000272	P	K01177	E3.2.1.2	beta-amylase	EC:3.2.1.2	1	ko00500 Starch and sucrose metabolism;
TRINITY_DN107966_c0_g1_i2	1483	1058	41.7	1047	43.59	1123	39.85	3286	127.37	2540	109.11	3629	126.25	2037.54	1.43359	0.0635054	22.5743	7.74713e-113	1.70622e-110	Ups	--	--	--	--	--	--	--	--	--	--	--	--	--	--	--	--	--	--	--	--	--	--	--	--
TRINITY_DN51456_c0_g1_i1	1226	531	26.88	408	21.8	540	24.48	24	1.19	26	1.43	21	0.93	262.078	-4.34612	0.192664	-22.558	1.12079e-112	2.46166e-110	Down	gi|1000950497|ref|XP_015579557.1|	PREDICTED: endonuclease 2 [Ricinus communis]	73.7	4.3e-122	446.8	--	--	--	--	--	gi|75169708|sp|Q9C9G4.1|ENDO2_ARATH	Q9C9G4.1	RecName: Full=Endonuclease 2; Short=AtENDO2; AltName: Full=Deoxyribonuclease ENDO2; AltName: Full=Single-stranded-nucleate endonuclease ENDO2; Flags: Precursor	64.8	2.2e-108	393.7	--	--	--	--	--	--	--	--
TRINITY_DN114423_c1_g1_i2	1343	91.67	4.11	83.03	3.93	65.2	2.62	701.08	30.84	588.34	28.67	758.78	29.96	364.565	2.94412	0.130534	22.5544	1.21513e-112	2.66158e-110	Ups	gi|720026168|ref|XP_010264172.1|	PREDICTED: protein EXORDIUM-like 3 [Nelumbo nucifera]	75.6	1.7e-135	491.5	--	--	--	--	--	gi|75170643|sp|Q9FHM9.1|EXOL3_ARATH	Q9FHM9.1	RecName: Full=Protein EXORDIUM-like 3; Flags: Precursor	69.6	1.4e-124	447.6	--	--	--	--	--	--	--	--
TRINITY_DN114683_c1_g1_i2	2682	757.49	14.69	688.75	14.12	676.47	11.92	127.55	2.45	92.81	1.98	114.95	1.98	415.26	-2.73616	0.121469	-22.5256	2.32903e-112	5.08751e-110	Down	gi|590681640|ref|XP_007041134.1|	Amino acid transporter 1 [Theobroma cacao]	72.5	1.9e-244	854.4	gnl|CDD|229228	KOG1286, KOG1286, KOG1286, Amino acid transporters [Amino acid transport and metabolism].	28.901	2.28e-124	399	gi|75297892|sp|Q84MA5.1|CAAT1_ARATH	Q84MA5.1	RecName: Full=Cationic amino acid transporter 1; AltName: Full=Amino acid transporter 1	68.8	1.4e-235	817.4	--	--	--	--	--	--	--	--
TRINITY_DN118720_c4_g5_i1	1348	562	25.07	635	29.9	602	24.11	1940	84.92	1760	85.34	2190	86.05	1238.43	1.59599	0.0709067	22.5083	3.44097e-112	7.49599e-110	Ups	gi|297737721|emb|CBI26922.3|	unnamed protein product [Vitis vinifera]	78.9	2.2e-47	198.7	gnl|CDD|229544	KOG1603, KOG1603, KOG1603, Copper chaperone [Inorganic ion transport and metabolism].	55.072	4.3e-22	95.9	gi|75263843|sp|Q9LF57.1|HIP21_ARATH	Q9LF57.1	RecName: Full=Heavy metal-associated isoprenylated plant protein 21; Short=AtHIPP21; Flags: Precursor	36.4	1.2e-09	65.9	GO:0046872	F	--	--	--	--	--	--
TRINITY_DN16250_c0_g1_i1	1676	319	10.78	346	12.36	371	11.32	1399	46.6	1228	45.35	1407	42.06	816.342	1.8495	0.0821899	22.5028	3.89985e-112	8.4726e-110	Ups	gi|720064252|ref|XP_010275892.1|	PREDICTED: protein TRANSPARENT TESTA 12 [Nelumbo nucifera]	62.8	4.9e-169	603.2	gnl|CDD|229289	KOG1347, KOG1347, KOG1347, Uncharacterized membrane protein, predicted efflux pump [General function prediction only].	41.113	4.66e-146	434	gi|27151710|sp|Q9LYT3.1|DTX41_ARATH	Q9LYT3.1	RecName: Full=Protein DETOXIFICATION 41; Short=AtDTX41; AltName: Full=Multidrug and toxic compound extrusion protein 41; Short=MATE protein 41; AltName: Full=Protein TANNIN-DEFICIENT SEED 3; AltName: Full=Protein TRANSPARENT TESTA 12	58.9	2e-155	550.4	--	--	--	--	--	--	--	--
TRINITY_DN118436_c8_g1_i3	3606	161.05	2.24	135.24	1.99	169.38	2.15	866.58	11.99	705.03	10.84	980.8	12.18	480.938	2.32949	0.103579	22.4899	5.20584e-112	1.12794e-109	Ups	gi|743761041|ref|XP_010940227.1|	PREDICTED: protein BREAST CANCER SUSCEPTIBILITY 1 homolog [Elaeis guineensis]	40.9	4.5e-196	694.1	gnl|CDD|232291	KOG4362, KOG4362, KOG4362, Transcriptional regulator BRCA1 [Replication, recombination and repair, Transcription].	34.719	4.36e-80	285	gi|75158839|sp|Q8RXD4.1|BRCA1_ARATH	Q8RXD4.1	RecName: Full=Protein BREAST CANCER SUSCEPTIBILITY 1 homolog; Short=AtBRCA1	44	3.4e-112	407.9	--	--	K10683	BARD1	BRCA1-associated RING domain protein 1	--	1	ko03440 Homologous recombination;
TRINITY_DN118632_c1_g1_i1	2336	4071	92.5	3578	85.96	4427	91.29	1925	43.29	1868	46.63	2209	44.59	3000.17	-1.10774	0.0492854	-22.476	7.12691e-112	1.54001e-109	Down	gi|720078810|ref|XP_010241464.1|	PREDICTED: CBL-interacting serine/threonine-protein kinase 1 [Nelumbo nucifera]	73.5	3.3e-179	637.5	gnl|CDD|228531	KOG0583, KOG0583, KOG0583, Serine/threonine protein kinase [Signal transduction mechanisms].	46.196	5.94e-127	385	gi|75334984|sp|Q9LGV5.1|CIPK1_ORYSJ	Q9LGV5.1	RecName: Full=CBL-interacting protein kinase 1; AltName: Full=OsCIPK01	65.2	1.2e-163	578.2	--	--	--	--	--	--	--	--
TRINITY_DN105398_c0_g1_i1	1726	470	15.32	480	16.53	501	14.75	11	0.35	16	0.57	31	0.89	256.222	-4.59693	0.20459	-22.469	8.3483e-112	1.79908e-109	Down	gi|719974850|ref|XP_010246018.1|	PREDICTED: probable F-box protein At1g60180 [Nelumbo nucifera]	42.6	1.1e-59	240	--	--	--	--	--	gi|75206111|sp|Q9SIH5.1|FB322_ARATH	Q9SIH5.1	RecName: Full=Probable F-box protein At1g60180	35.1	2.4e-39	164.9	--	--	--	--	--	--	--	--
TRINITY_DN5368_c0_g1_i1	1684	686	23.05	717	25.45	787	23.87	141	4.67	140	5.14	162	4.82	442.959	-2.38982	0.106415	-22.4576	1.07852e-111	2.31801e-109	Down	gi|1035957187|gb|OAY78639.1|	Aspartic proteinase nepenthesin-1, partial [Ananas comosus]	62.5	6.9e-147	529.6	gnl|CDD|229281	KOG1339, KOG1339, KOG1339, Aspartyl protease [Posttranslational modification, protein turnover, chaperones].	38.442	9.19e-91	291	gi|61214233|sp|Q766C3.1|NEP1_NEPGR	Q766C3.1	RecName: Full=Aspartic proteinase nepenthesin-1; AltName: Full=Nepenthesin-I; Flags: Precursor	46.9	7.8e-104	379	--	--	--	--	--	--	--	--
TRINITY_DN117972_c1_g2_i1	2463	2530	54.08	2381	53.81	2678	51.98	1171	24.78	922	21.66	1220	23.18	1813.77	-1.29969	0.0579101	-22.4433	1.48746e-111	3.18837e-109	Down	gi|720029246|ref|XP_010265161.1|	PREDICTED: protein NRT1/ PTR FAMILY 3.1-like [Nelumbo nucifera]	74.2	4e-244	853.2	gnl|CDD|229179	KOG1237, KOG1237, KOG1237, H+/oligopeptide symporter [Amino acid transport and metabolism].	44.349	0	680	gi|75266596|sp|Q9SX20.1|PTR18_ARATH	Q9SX20.1	RecName: Full=Protein NRT1/ PTR FAMILY 3.1; Short=AtNPF3.1	68.1	1.2e-230	800.8	--	--	--	--	--	--	--	--
TRINITY_DN118954_c2_g1_i1	2822	1460	26.72	1255	24.3	1575	26.22	0	0	1	0.02	0	0	728.082	-8.74856	0.389822	-22.4425	1.5154e-111	3.23961e-109	Down	gi|720055434|ref|XP_010273385.1|	PREDICTED: ABC transporter B family member 9 [Nelumbo nucifera]	67.9	7.8e-310	1071.6	gnl|CDD|228006	KOG0055, KOG0055, KOG0055, Multidrug/pheromone exporter, ABC superfamily [Secondary metabolites biosynthesis, transport and catabolism].	51.562	0	1016	gi|378405145|sp|Q9M0M2.2|AB9B_ARATH	Q9M0M2.2	RecName: Full=ABC transporter B family member 9; Short=ABC transporter ABCB.9; Short=AtABCB9; AltName: Full=Multidrug resistance protein 9; AltName: Full=P-glycoprotein 9	63.3	1.7e-284	979.9	--	--	K05658	ABCB1, CD243	ATP-binding cassette, subfamily B (MDR/TAP), member 1	EC:3.6.3.44	1	ko02010 ABC transporters;
TRINITY_DN113323_c0_g1_i2	2255	341.76	8.09	392.73	9.83	380.85	8.18	1461.74	34.24	1218.27	31.67	1708.7	35.92	881.344	1.85251	0.0825933	22.4293	2.03648e-111	4.34198e-109	Ups	gi|695066892|ref|XP_009380347.1|	PREDICTED: uncharacterized protein LOC103968764 [Musa acuminata subsp. malaccensis]	42.4	4.9e-108	401	gnl|CDD|229779	KOG1840, KOG1840, KOG1840, Kinesin light chain [Cytoskeleton].	28.689	1.51e-72	245	gi|259494454|sp|Q2HJJ0.2|KLC4_BOVIN	Q2HJJ0.2	RecName: Full=Kinesin light chain 4; Short=KLC 4; AltName: Full=Kinesin-like protein 8	30.7	2.2e-05	52.4	--	--	--	--	--	--	--	--
TRINITY_DN121615_c0_g5_i3	1865	1164.27	34.53	1047.2	32.82	1194.23	32.04	0	0	0	0	4.28	0.11	579.581	-8.12846	0.36249	-22.4239	2.2987e-111	4.88805e-109	Down	gi|719981546|ref|XP_010250157.1|	PREDICTED: LOW QUALITY PROTEIN: palmitoyl-monogalactosyldiacylglycerol delta-7 desaturase, chloroplastic-like [Nelumbo nucifera]	78	9.3e-153	549.3	gnl|CDD|229541	KOG1600, KOG1600, KOG1600, Fatty acid desaturase [Lipid transport and metabolism].	40.81	5.91e-149	446	gi|62510457|sp|Q949X0.2|ADS3_ARATH	Q949X0.2	RecName: Full=Palmitoyl-monogalactosyldiacylglycerol delta-7 desaturase, chloroplastic; AltName: Full=Acyl-lipid desaturase 3; AltName: Full=Fatty acid desaturase 5; Short=FAD5; AltName: Full=Fatty acid desaturase B; Short=FADB; AltName: Full=Monogalactosyldiacylglycerol-specific palmitic acid desaturase; Flags: Precursor	68.2	9.8e-140	498.4	GO:0055114	P	K00507	SCD, desC	stearoyl-CoA desaturase (Delta-9 desaturase)	EC:1.14.19.1	2	ko01040 Biosynthesis of unsaturated fatty acids;ko01212 Fatty acid metabolism;
TRINITY_DN113887_c0_g2_i1	1332	892	40.42	879	42.05	1030	41.89	250	11.11	230	11.33	252	10.06	592.295	-2.02479	0.0903012	-22.4227	2.36552e-111	5.01684e-109	Down	gi|672108302|ref|XP_008784468.1|	PREDICTED: aldose 1-epimerase-like [Phoenix dactylifera]	68.2	2e-133	484.6	gnl|CDD|229545	KOG1604, KOG1604, KOG1604, Predicted mutarotase [Carbohydrate transport and metabolism].	51.304	8.94e-143	417	gi|84028320|sp|Q9GKX6.1|GALM_PIG	Q9GKX6.1	RecName: Full=Aldose 1-epimerase; AltName: Full=Galactose mutarotase	41.8	4.8e-64	246.5	--	--	--	--	--	--	--	--
TRINITY_DN130345_c0_g1_i1	1879	473	13.9	440	13.67	526	13.99	18	0.52	11	0.35	16	0.42	251.517	-4.90284	0.218931	-22.3944	4.45969e-111	9.40842e-109	Down	gi|147787265|emb|CAN73481.1|	hypothetical protein VITISV_026695 [Vitis vinifera]	69.5	2.1e-184	654.4	gnl|CDD|228106	KOG0156, KOG0156, KOG0156, Cytochrome P450 CYP2 subfamily [Secondary metabolites biosynthesis, transport and catabolism].	40.748	6.75e-148	444	gi|5921932|sp|Q42600.1|C84A1_ARATH	Q42600.1	RecName: Full=Cytochrome P450 84A1; AltName: Full=Ferulate-5-hydroxylase; Short=F5H	65.3	5.4e-178	625.5	GO:0055114	P	K09755	CYP84A, F5H	ferulate-5-hydroxylase	EC:1.14.-	3	ko00940 Phenylpropanoid biosynthesis;ko01100 Metabolic pathways;ko01110 Biosynthesis of secondary metabolites;
TRINITY_DN121052_c0_g1_i5	4022	2649.79	32.77	2441.49	31.95	2817.45	31.79	1249.75	15.36	1148.01	15.68	1338.23	14.76	1936.51	-1.18194	0.0527918	-22.3887	5.07274e-111	1.06737e-108	Down	gi|743816257|ref|XP_010930596.1|	PREDICTED: uncharacterized protein LOC105051720 [Elaeis guineensis]	59.4	0	1285	gnl|CDD|229920	KOG1981, KOG1981, KOG1981, SOK1 kinase belonging to the STE20/SPS1/GC kinase family [Signal transduction mechanisms].	25.213	1.23e-74	270	--	--	--	--	--	--	--	--	--	--	--	--	--	--
TRINITY_DN91284_c1_g1_i1	4302	712	8.19	585	7.12	751	7.88	1921	21.96	1807	22.95	2230	22.88	1289.39	1.43337	0.0640524	22.3782	6.42416e-111	1.34818e-108	Ups	gi|743821984|ref|XP_010932180.1|	PREDICTED: structural maintenance of chromosomes protein 4 [Elaeis guineensis]	74.6	0	1761.5	gnl|CDD|228942	KOG0996, KOG0996, KOG0996, Structural maintenance of chromosome protein 4 (chromosome condensation complex Condensin, subunit C) [Chromatin structure and dynamics, Cell cycle control, cell division, chromosome partitioning].	47.837	0	1371	gi|75333958|sp|Q9FJL0.1|SMC4_ARATH	Q9FJL0.1	RecName: Full=Structural maintenance of chromosomes protein 4; Short=AtSMC4; Short=SMC protein 4; Short=SMC-4; AltName: Full=Chromosome-associated protein C; Short=AtCAP-C	67.8	0	1598.6	GO:0006281	P	--	--	--	--	--	--
TRINITY_DN109634_c0_g1_i1	1860	1333	39.66	1242	39.06	1428	38.43	450	13.22	383	12.48	553	14.58	898.444	-1.63304	0.0729988	-22.3708	7.57915e-111	1.58642e-108	Down	gi|590633940|ref|XP_007028238.1|	Major facilitator superfamily protein [Theobroma cacao]	69.7	1.9e-174	621.3	gnl|CDD|231036	KOG3098, KOG3098, KOG3098, Uncharacterized conserved protein [Function unknown].	23.937	1.94e-76	256	gi|384955520|sp|Q56WD3.2|UN931_ARATH	Q8LG53.2	RecName: Full=UNC93-like protein 2	65.6	5.3e-162	572.4	--	--	--	--	--	--	--	--
TRINITY_DN111891_c0_g1_i1	2861	958	17.27	913	17.4	1008	16.53	281	5.02	221	4.39	301	4.83	616.527	-1.93895	0.0867737	-22.3449	1.35297e-110	2.82457e-108	Down	gi|719994886|ref|XP_010254316.1|	PREDICTED: boron transporter 4 [Nelumbo nucifera]	73.1	1.8e-272	947.6	gnl|CDD|229115	KOG1172, KOG1172, KOG1172, Na+-independent Cl/HCO3 exchanger AE1 and related transporters (SLC4 family) [Inorganic ion transport and metabolism].	37.594	4.97e-140	444	gi|75215622|sp|Q9XI23.1|BOR4_ARATH	Q9XI23.1	RecName: Full=Boron transporter 4	63.5	1.2e-242	840.9	GO:0006820	P	--	--	--	--	--	--
TRINITY_DN115535_c0_g5_i4	1029	1429.74	92.55	1362.9	93.02	1677.55	96.56	0	0	0	0	0	0	758.904	-8.92487	0.401061	-22.2532	1.05074e-109	2.18224e-107	Down	gi|719991607|ref|XP_010253312.1|	PREDICTED: aquaporin TIP1-3-like [Nelumbo nucifera]	75.8	2.3e-100	374.4	gnl|CDD|228172	KOG0223, KOG0223, KOG0223, Aquaporin (major intrinsic protein family) [Carbohydrate transport and metabolism].	46.414	9.44e-81	251	gi|135860|sp|P25818.1|TIP11_ARATH	P25818.1	RecName: Full=Aquaporin TIP1-1; AltName: Full=Aquaporin TIP; AltName: Full=Gamma-tonoplast intrinsic protein; Short=Gamma-TIP; AltName: Full=Tonoplast intrinsic protein 1-1; Short=AtTIP1;1; AltName: Full=Tonoplast intrinsic protein, root-specific RB7; Contains: RecName: Full=Aquaporin TIP1-1, N-terminally processed	68.7	3.5e-91	336.3	--	--	--	--	--	--	--	--
TRINITY_DN114009_c3_g2_i1	1286	3179.22	150.92	2923.68	146.52	3539.05	150.65	1566.28	72.89	1355.26	69.85	1584.75	66.2	2351.57	-1.1957	0.0537379	-22.2507	1.11057e-109	2.30055e-107	Down	gi|720072726|ref|XP_010278470.1|	PREDICTED: uncharacterized protein LOC104612652 [Nelumbo nucifera]	64.4	3.6e-63	251.1	--	--	--	--	--	--	--	--	--	--	--	--	--	--	--	--	--	--	--
TRINITY_DN138125_c0_g1_i1	903	618	48.68	469	38.92	586	40.77	9	0.69	5	0.42	13	0.89	288.084	-5.71162	0.256788	-22.2425	1.33205e-109	2.75222e-107	Down	gi|148909720|gb|ABR17951.1|	unknown [Picea sitchensis]	61.9	2.1e-73	284.6	gnl|CDD|232667	KOG4742, KOG4742, KOG4742, Predicted chitinase [General function prediction only].	45.175	1.76e-71	224	gi|75291085|sp|Q6K8R2.1|CHI6_ORYSJ	Q6K8R2.1	RecName: Full=Chitinase 6; AltName: Full=Pathogenesis related (PR)-3 chitinase 6; Flags: Precursor	52.5	1.7e-57	224.2	GO:0043170	P	--	--	--	--	--	--
TRINITY_DN120683_c8_g1_i3	2383	808	17.94	743	17.44	767	15.46	3	0.07	3	0.07	5	0.1	396.788	-7.02674	0.315978	-22.238	1.47315e-109	3.03595e-107	Down	gi|672137017|ref|XP_008792218.1|	PREDICTED: lysine histidine transporter 1 [Phoenix dactylifera]	66	1.4e-169	605.5	gnl|CDD|229245	KOG1303, KOG1303, KOG1303, Amino acid transporters [Amino acid transport and metabolism].	43.341	1.46e-165	488	gi|75262627|sp|Q9FKS8.1|LHT1_ARATH	Q9FKS8.1	RecName: Full=Lysine histidine transporter 1	61.9	1.6e-163	577.8	--	--	--	--	--	--	--	--
TRINITY_DN66697_c0_g1_i1	850	1523	132.01	1432	130.69	1696	129.36	4147	347.18	4343	401.2	4520	339.64	2860.63	1.38449	0.0623751	22.1962	3.74087e-109	7.68961e-107	Ups	gi|566195299|ref|XP_002316965.2|	histone H2A family protein [Populus trichocarpa]	78.4	6.5e-37	163.3	gnl|CDD|229695	KOG1756, KOG1756, KOG1756, Histone 2A [Chromatin structure and dynamics].	79.048	8.76e-44	151	gi|75147390|sp|Q84NJ4.1|H2A3_ORYSJ	A2YVE5.1	RecName: Full=Probable histone H2A.3	75.5	1.9e-37	157.5	GO:0046982	F	--	--	--	--	--	--
TRINITY_DN122279_c63_g21_i2	807	683.36	64.48	476.92	47.36	493.29	40.81	15.92	1.45	14.02	1.4	18.91	1.54	289.388	-4.97121	0.224282	-22.165	7.4847e-109	1.53459e-106	Down	gi|147853049|emb|CAN82318.1|	hypothetical protein VITISV_015618 [Vitis vinifera]	45.2	2.6e-51	211.1	--	--	--	--	--	--	--	--	--	--	--	--	--	--	--	--	--	--	--
TRINITY_DN115481_c1_g7_i2	2514	278	5.8	355	7.84	328	6.22	1416	29.28	1192	27.36	1520	28.21	816.472	1.98083	0.0893722	22.1638	7.67996e-109	1.57061e-106	Ups	gi|225437529|ref|XP_002275599.1|	unnamed protein product [Vitis vinifera]	59.3	3e-178	634.4	--	--	--	--	--	--	--	--	--	--	--	--	--	--	--	--	--	--	--
TRINITY_DN120804_c3_g2_i1	2049	514.34	13.63	436.12	12.22	552.77	13.27	59.23	1.55	35	1.02	44.9	1.06	276.957	-3.46923	0.157012	-22.0953	3.50953e-108	7.159e-106	Down	gi|672109052|ref|XP_008788245.1|	PREDICTED: purple acid phosphatase 22-like [Phoenix dactylifera]	71.7	3.7e-187	663.7	gnl|CDD|229320	KOG1378, KOG1378, KOG1378, Purple acid phosphatase [Carbohydrate transport and metabolism].	39.498	2.19e-170	506	gi|75247769|sp|Q8S340.1|PPA22_ARATH	Q8S340.1	RecName: Full=Purple acid phosphatase 22; Flags: Precursor	70.3	5.3e-179	629	GO:0003993	F	--	--	--	--	--	--
TRINITY_DN115210_c0_g1_i1	1141	1340	74.88	1317	77.64	1632	81.44	0	0	0	0	0	0	727.881	-8.87019	0.402117	-22.0587	7.8785e-108	1.60304e-105	Down	gi|720067421|ref|XP_010276802.1|	PREDICTED: FAS1 domain-containing protein SELMODRAFT_448915-like [Nelumbo nucifera]	48.6	2.9e-48	201.4	--	--	--	--	--	gi|342179444|sp|P0DH64.1|Y4891_SELML	P0DH64.1	RecName: Full=FAS1 domain-containing protein SELMODRAFT_448915	26.8	2.5e-13	77.8	--	--	--	--	--	--	--	--
TRINITY_DN120965_c0_g1_i3	2327	990.53	22.61	1021.98	24.66	1144.07	23.7	2.69	0.06	1	0.03	0	0	537.738	-8.0269	0.364032	-22.05	9.55631e-108	1.9395e-105	Down	gi|586760109|ref|XP_006854151.1|	hypothetical protein AMTR_s00048p00183690 [Amborella trichopoda]	55.9	7.6e-128	466.8	--	--	--	--	--	gi|75295953|sp|Q7X8R0.2|EAT1_ORYSJ	Q7X8R0.2	RecName: Full=Transcription factor EAT1; AltName: Full=Basic helix-loop-helix protein 141; Short=OsbHLH141; AltName: Full=Protein DELAYED TAPETUM DEGENERATION; AltName: Full=Protein ETERNAL TAPETUM 1	41.1	1.5e-73	278.9	--	--	--	--	--	--	--	--
TRINITY_DN117156_c0_g1_i2	3955	29.54	0.37	37.14	0.49	44.09	0.51	513.86	6.43	450.99	6.27	596.06	6.7	265.077	3.62833	0.164667	22.0344	1.34718e-107	2.72726e-105	Ups	gi|720045264|ref|XP_010270151.1|	PREDICTED: kinesin-like protein KIN12B [Nelumbo nucifera]	51.2	0	1101.3	gnl|CDD|232209	KOG4280, KOG4280, KOG4280, Kinesin-like protein [Cytoskeleton].	34.539	1.03e-120	408	gi|75173840|sp|Q9LDN0.1|KN12A_ARATH	Q9LDN0.1	RecName: Full=Kinesin-like protein KIN12A; AltName: Full=Phragmoplast-associated kinesin-related protein 1; Short=AtPAKRP1	40.7	2.3e-138	495	--	--	--	--	--	--	--	--
TRINITY_DN108382_c1_g1_i2	1517	1300.66	49.81	1115.56	45.12	1550.58	53.48	0	0	0	0	1	0.03	671.785	-8.63953	0.39211	-22.0334	1.3771e-107	2.78081e-105	Down	gi|566204491|ref|XP_002320492.2|	hypothetical protein POPTR_0014s15800g [Populus trichocarpa]	49	1.8e-101	378.6	gnl|CDD|230563	KOG2624, KOG2624, KOG2624, Triglyceride lipase-cholesterol esterase [Lipid transport and metabolism].	31.649	1.43e-85	274	gi|75322727|sp|Q67ZU1.1|LIP2_ARATH	Q67ZU1.1	RecName: Full=Triacylglycerol lipase 2; Flags: Precursor	39.4	2.3e-62	241.1	--	--	--	--	--	--	--	--
TRINITY_DN121858_c0_g22_i3	436	169	65.1	163	65	217	65.59	928	315.26	763	279.58	1083	330.15	529.463	2.21184	0.100485	22.0115	2.23374e-107	4.49931e-105	Ups	gi|1012341271|gb|KYP52476.1|	putative polygalacturonase non-catalytic subunit JP630 family [Cajanus cajan]	44.6	0.00049	53.1	--	--	--	--	--	gi|82592920|sp|P92990.2|PGL3_ARATH	P92990.2	RecName: Full=Polygalacturonase 1 beta-like protein 3; Short=AtPGL3; AltName: Full=Aromatic-rich glycoprotein JP650; AltName: Full=PG1beta-like protein 3; AltName: Full=Polygalacturonase 2; AltName: Full=Probable polygalacturonase non-catalytic subunit JP650; Flags: Precursor	49	8.2e-05	48.1	--	--	--	--	--	--	--	--
TRINITY_DN113667_c0_g1_i1	1649	1705	58.8	1545	56.29	1694	52.72	195	6.63	246	9.27	231	7.04	948.832	-2.93477	0.133384	-22.0025	2.7239e-107	5.47285e-105	Down	gi|743815687|ref|XP_010930413.1|	PREDICTED: omega-hydroxypalmitate O-feruloyl transferase-like [Elaeis guineensis]	63.7	6.3e-161	576.2	--	--	--	--	--	gi|75165230|sp|Q94CD1.1|HHT1_ARATH	Q94CD1.1	RecName: Full=Omega-hydroxypalmitate O-feruloyl transferase; AltName: Full=Omega-hydroxyacid hydroxycinnamoyltransferase; AltName: Full=Protein ALIPHATIC SUBERIN FERULOYL TRANSFERASE	36.4	1.3e-71	271.9	--	--	--	--	--	--	--	--
TRINITY_DN138630_c0_g1_i1	1784	13	0.41	9	0.3	9	0.25	654	20.19	483	16.54	634	17.57	284.974	5.43103	0.246997	21.9882	3.73354e-107	7.48268e-105	Ups	gi|743856286|ref|XP_010941809.1|	PREDICTED: glycerol-3-phosphate 2-O-acyltransferase 6-like [Elaeis guineensis]	50.3	9.3e-126	459.5	--	--	--	--	--	gi|83288231|sp|Q9SHJ5.1|GPAT1_ARATH	Q9SHJ5.1	RecName: Full=Glycerol-3-phosphate acyltransferase 1; Short=AtGPAT1	41.9	1.4e-95	351.7	--	--	--	--	--	--	--	--
TRINITY_DN100808_c0_g1_i1	953	2	0.15	2	0.15	4	0.26	927	65.29	879	68.4	1016	64.22	448.708	7.3294	0.33438	21.9193	1.69927e-106	3.39713e-104	Ups	gi|703070822|ref|XP_010088879.1|	hypothetical protein L484_020867 [Morus notabilis]	80.8	1.2e-42	182.6	--	--	--	--	--	gi|75099239|sp|O64864.1|YLS3_ARATH	O64864.1	RecName: Full=Protein YLS3; AltName: Full=Protein YELLOW-LEAF-SPECIFIC GENE 3; AltName: Full=Xylogen-like protein 9; Short=AtXYLP9; Flags: Precursor	43.6	1.7e-23	111.3	--	--	--	--	--	--	--	--
TRINITY_DN43569_c0_g1_i1	1525	3875	147.41	3448	138.55	4225	144.78	1878	70.29	1825	75.71	2225	74.75	2898.1	-1.06292	0.0485631	-21.8873	3.43073e-106	6.84157e-104	Down	gi|720048147|ref|XP_010271033.1|	PREDICTED: uncharacterized protein LOC104607169 [Nelumbo nucifera]	35.4	1.2e-41	179.9	--	--	--	--	--	--	--	--	--	--	--	--	--	--	--	--	--	--	--
TRINITY_DN106579_c2_g4_i1	1752	777.27	24.87	697.49	23.59	789.23	22.82	166.57	5.26	134.11	4.69	128.33	3.64	453.414	-2.47376	0.113047	-21.8827	3.80035e-106	7.55986e-104	Down	gi|720019421|ref|XP_010262081.1|	PREDICTED: beta-fructofuranosidase, insoluble isoenzyme CWINV1 [Nelumbo nucifera]	70	1.4e-206	728	gnl|CDD|228177	KOG0228, KOG0228, KOG0228, Beta-fructofuranosidase (invertase) [Carbohydrate transport and metabolism].	56.478	0	693	gi|75102977|sp|Q43866.1|INV1_ARATH	Q43866.1	RecName: Full=Beta-fructofuranosidase, insoluble isoenzyme CWINV1; AltName: Full=Cell wall beta-fructosidase 1; Short=AtbetaFRUCT1; AltName: Full=Cell wall invertase 1; Short=AtcwINV1; AltName: Full=Sucrose hydrolase 1; Flags: Precursor	62.8	1.2e-184	647.5	--	--	K01193	INV, sacA	beta-fructofuranosidase	EC:3.2.1.26	3	ko00052 Galactose metabolism;ko00500 Starch and sucrose metabolism;ko01100 Metabolic pathways;
TRINITY_DN107745_c0_g1_i2	2500	2153.02	45.24	1944.31	43.2	2141.64	40.87	877.16	18.25	673.15	15.55	844.75	15.78	1440.58	-1.48183	0.0677196	-21.8818	3.87594e-106	7.69115e-104	Down	gi|720015234|ref|XP_010260770.1|	PREDICTED: vacuolar-sorting receptor 7 [Nelumbo nucifera]	74.8	3.4e-291	1009.6	gnl|CDD|229156	KOG1214, KOG1214, KOG1214, Nidogen and related basement membrane protein proteins [Cell wall/membrane/envelope biogenesis, Extracellular structures].	27.778	2.52e-11	65.1	gi|374095475|sp|Q9FYH7.3|VSR6_ARATH	Q9FYH7.3	RecName: Full=Vacuolar-sorting receptor 6; Short=AtVSR6; AltName: Full=BP80-like protein d; Short=AtBP80d; AltName: Full=Epidermal growth factor receptor-like protein 6; Short=AtELP6; Flags: Precursor	67.5	8.5e-264	911	--	--	--	--	--	--	--	--
TRINITY_DN122147_c6_g3_i3	970	859	60.67	851.37	63.38	892.92	55.92	215	14.76	210.07	15.93	262	16.14	552.061	-2.01659	0.0921802	-21.8766	4.34248e-106	8.59564e-104	Down	gi|720032512|ref|XP_010266134.1|	PREDICTED: protein YLS2-like [Nelumbo nucifera]	61.8	1.7e-97	364.8	gnl|CDD|229461	KOG1520, KOG1520, KOG1520, Predicted alkaloid synthase/Surface mucin Hemomucin [General function prediction only].	40.484	2.95e-99	299	gi|75169987|sp|Q9CAZ7.1|SSL5_ARATH	Q9CAZ7.1	RecName: Full=Protein STRICTOSIDINE SYNTHASE-LIKE 5; Short=AtSSL5; AltName: Full=Protein YELLOW-LEAF-SPECIFIC GENE 2; Flags: Precursor	50.4	1.1e-73	278.1	--	--	--	--	--	--	--	--
TRINITY_DN146006_c1_g1_i1	437	10	3.82	20	7.92	17	5.1	494	166.65	464	168.86	568	171.94	249.424	4.72704	0.216435	21.8405	9.57594e-106	1.89082e-103	Ups	--	--	--	--	--	--	--	--	--	--	--	--	--	--	--	--	--	--	--	--	--	--	--	--
TRINITY_DN121515_c3_g1_i8	3701	133.44	1.81	118.98	1.7	127.04	1.57	819.59	11.02	626.64	9.36	866.77	10.46	429.174	2.47605	0.113374	21.8397	9.73412e-106	1.91733e-103	Ups	gi|720087132|ref|XP_010244060.1|	PREDICTED: uncharacterized protein LOC104587975 isoform X1 [Nelumbo nucifera]	49.9	7.5e-255	889.4	gnl|CDD|229110	KOG1167, KOG1167, KOG1167, Serine/threonine protein kinase of the CDC7 subfamily involved in DNA synthesis, repair and recombination [Replication, recombination and repair].	28.889	7.09e-42	165	gi|1708319|sp|P50582.1|HSK1_SCHPO	P50582.1	RecName: Full=Cell cycle serine/threonine-protein kinase hsk1; AltName: Full=Cdc7-related kinase; AltName: Full=Minichromosome maintenance protein kinase	35.3	1.9e-14	83.2	--	--	--	--	--	--	--	--
TRINITY_DN95641_c0_g1_i1	1816	419.67	12.85	377	12.2	477	13.21	1399.01	42.28	1225	41.07	1534	41.61	873.401	1.59658	0.0731067	21.8391	9.87069e-106	1.93947e-103	Ups	gi|255562166|ref|XP_002522091.1|	conserved hypothetical protein [Ricinus communis]	33.5	3.3e-30	142.1	--	--	--	--	--	--	--	--	--	--	--	--	--	--	--	--	--	--	--
TRINITY_DN116796_c12_g17_i3	1939	1917.46	54.27	1937.92	57.97	2048.55	52.47	778.74	21.77	652.98	20.25	724.72	18.18	1348.4	-1.54954	0.0709621	-21.8361	1.05282e-105	2.0636e-103	Down	gi|586684448|ref|XP_006841407.1|	hypothetical protein AMTR_s00003p00014700 [Amborella trichopoda]	84.8	1e-242	848.2	--	--	--	--	--	gi|399091|sp|P31414.1|AVP1_ARATH	P31414.1	RecName: Full=Pyrophosphate-energized vacuolar membrane proton pump 1; AltName: Full=Pyrophosphate-energized inorganic pyrophosphatase 1; Short=H(+)-PPase 1; AltName: Full=Vacuolar proton pyrophosphatase 1; AltName: Full=Vacuolar proton pyrophosphatase 3	75.9	1.1e-221	770.8	GO:0015992	P	K01507	ppa	inorganic pyrophosphatase	EC:3.6.1.1	1	ko00190 Oxidative phosphorylation;
TRINITY_DN120033_c6_g1_i1	4302	787.36	9.05	709.59	8.63	787.25	8.26	2213.63	25.3	1810.19	22.99	2385.21	24.47	1400.07	1.37664	0.0630746	21.8256	1.32717e-105	2.59501e-103	Ups	gi|720099070|ref|XP_010247824.1|	PREDICTED: probable LRR receptor-like serine/threonine-protein kinase At4g20940 [Nelumbo nucifera]	65.4	0	1340.9	gnl|CDD|229129	KOG1187, KOG1187, KOG1187, Serine/threonine protein kinase [Signal transduction mechanisms].	32.88	1.18e-62	233	gi|264664505|sp|C0LGQ9.1|Y4294_ARATH	C0LGQ9.1	RecName: Full=Probable LRR receptor-like serine/threonine-protein kinase At4g20940	58.8	0	1180.2	--	--	--	--	--	--	--	--
TRINITY_DN120965_c0_g1_i11	2501	912.19	19.16	838.4	18.62	916.88	17.49	1.31	0.03	0	0	5	0.09	454.818	-7.6177	0.34903	-21.8253	1.33323e-105	2.60052e-103	Down	gi|586760109|ref|XP_006854151.1|	hypothetical protein AMTR_s00048p00183690 [Amborella trichopoda]	55.2	3.7e-120	441.4	--	--	--	--	--	gi|75295953|sp|Q7X8R0.2|EAT1_ORYSJ	Q7X8R0.2	RecName: Full=Transcription factor EAT1; AltName: Full=Basic helix-loop-helix protein 141; Short=OsbHLH141; AltName: Full=Protein DELAYED TAPETUM DEGENERATION; AltName: Full=Protein ETERNAL TAPETUM 1	38.8	7.6e-63	243.4	--	--	--	--	--	--	--	--
TRINITY_DN105943_c0_g1_i1	1483	309	12.18	248	10.32	294	10.43	1106	42.87	1026	44.08	1204	41.89	673.165	1.85853	0.0851646	21.8228	1.40824e-105	2.74015e-103	Ups	gi|1035927130|gb|OAY56717.1|	hypothetical protein MANES_02G039500 [Manihot esculenta]	82.5	3.8e-157	563.5	--	--	--	--	--	gi|75301651|sp|Q8LPF3.1|PME68_ARATH	Q8LPF3.1	RecName: Full=Probable pectinesterase 68; Short=PE 68; AltName: Full=Pectin methylesterase 68; Short=AtPME68; Flags: Precursor	77.7	3.5e-148	526.2	--	--	--	--	--	--	--	--
TRINITY_DN113186_c0_g1_i1	1840	1098	33.1	1140	36.32	1209	32.96	2	0.06	0	0	0	0	587.492	-8.35579	0.3829	-21.8224	1.42314e-105	2.76243e-103	Down	gi|586754731|ref|XP_006852904.1|	hypothetical protein AMTR_s00033p00224400 [Amborella trichopoda]	52.9	5.8e-131	476.9	gnl|CDD|229134	KOG1192, KOG1192, KOG1192, UDP-glucuronosyl and UDP-glucosyl transferase [Carbohydrate transport and metabolism, Energy production and conversion].	30	1.55e-25	108	gi|75288884|sp|Q66PF2.1|URT1_FRAAN	Q66PF2.1	RecName: Full=Putative UDP-rhamnose:rhamnosyltransferase 1; Short=FaRT1; AltName: Full=Glycosyltransferase 4; Short=FaGT4	44.1	5.9e-105	382.9	--	--	--	--	--	--	--	--
TRINITY_DN108308_c5_g1_i3	2563	169.52	3.46	169.28	3.66	174.11	3.23	786.64	15.91	812.01	18.24	1000.41	18.16	498.256	2.21653	0.101849	21.7629	5.21847e-105	1.01051e-102	Ups	gi|719975812|ref|XP_010248325.1|	PREDICTED: uncharacterized protein LOC104591231 isoform X1 [Nelumbo nucifera]	33.9	2.2e-80	309.3	--	--	--	--	--	--	--	--	--	--	--	--	--	--	--	--	--	--	--
TRINITY_DN116378_c6_g6_i1	1848	549	16.46	584	18.51	569	15.43	88	2.6	58	1.9	81	2.15	326.295	-2.97384	0.136901	-21.7227	1.25322e-104	2.42089e-102	Down	gi|672141814|ref|XP_008794749.1|	PREDICTED: subtilisin-like protease SBT5.3 [Phoenix dactylifera]	65.3	8.8e-204	718.8	--	--	--	--	--	gi|657341243|sp|F4JXC5.1|SBT54_ARATH	F4JXC5.1	RecName: Full=Subtilisin-like protease SBT5.4; AltName: Full=Subtilase subfamily 5 member 4; Short=AtSBT5.4; Flags: Precursor	59.5	4.3e-180	632.5	GO:0006508	P	--	--	--	--	--	--
TRINITY_DN87536_c1_g1_i1	1068	469	28.77	476	30.8	599	32.73	58	3.47	57	3.77	55	2.95	289.062	-3.22592	0.148544	-21.7169	1.42181e-104	2.73995e-102	Down	gi|1009121684|ref|XP_015877592.1|	PREDICTED: uncharacterized protein LOC107414023 [Ziziphus jujuba]	45.9	2.1e-08	68.9	--	--	--	--	--	--	--	--	--	--	--	--	--	--	--	--	--	--	--
TRINITY_DN105991_c1_g9_i1	655	525	72.13	478	68.93	572	67.54	80	10.42	65	9.3	69	8.06	301.58	-2.93893	0.135567	-21.6788	3.25411e-104	6.25593e-102	Down	gi|586765470|ref|XP_006855295.1|	hypothetical protein AMTR_s00057p00050780 [Amborella trichopoda]	76.8	4e-26	127.1	--	--	--	--	--	--	--	--	--	--	--	--	--	--	--	--	--	--	--
TRINITY_DN103558_c0_g2_i1	784	1281	126.89	991	103.28	1385	120.03	0	0	1	0.1	0	0	619.203	-8.53299	0.393959	-21.6596	4.93775e-104	9.46996e-102	Down	--	--	--	--	--	gnl|CDD|232669	KOG4744, KOG4744, KOG4744, Uncharacterized conserved protein [Function unknown].	41.429	5.8e-08	50.4	--	--	--	--	--	--	--	--	--	--	--	--	--	--
TRINITY_DN110143_c1_g1_i1	280	1033.34	2682.05	1001.99	2516.41	1370.38	2501	1	2.11	0	0	1	1.89	576.773	-8.32305	0.384277	-21.659	5.00029e-104	9.56702e-102	Down	--	--	--	--	--	--	--	--	--	--	--	--	--	--	--	--	--	--	--	--	--	--	--	--
TRINITY_DN120237_c1_g10_i1	1729	340	11.06	253.92	8.73	339.82	9.98	1242.88	39.86	1032.26	36.71	1436.28	41.34	742.58	1.87242	0.0864789	21.6517	5.85241e-104	1.11707e-101	Ups	gi|548833701|gb|ERM96138.1|	hypothetical protein AMTR_s00001p00032080 [Amborella trichopoda]	47.4	3.6e-98	367.9	gnl|CDD|228600	KOG0653, KOG0653, KOG0653, Cyclin B and related kinase-activating proteins [Cell cycle control, cell division, chromosome partitioning].	46.591	1.41e-95	304	gi|122167800|sp|Q0D9C7.1|CCB22_ORYSJ	A2YH60.2	RecName: Full=Cyclin-B2-2; AltName: Full=CycOs2; AltName: Full=G2/mitotic-specific cyclin-B2-2; Short=CycB2;2	57.7	3.2e-92	340.5	GO:0051301	P	--	--	--	--	--	--
TRINITY_DN43622_c0_g1_i1	1384	841	36.24	859	39.09	1003	38.84	1	0.04	1	0.05	3	0.11	460.137	-7.72436	0.357733	-21.5925	2.1111e-103	4.01997e-101	Down	gi|586773827|ref|XP_006857082.1|	hypothetical protein AMTR_s00065p00098360 [Amborella trichopoda]	39.7	4.8e-21	111.3	--	--	--	--	--	--	--	--	--	--	--	--	--	--	--	--	--	--	--
TRINITY_DN79654_c0_g1_i2	1344	1191.63	53.36	1225.46	57.94	1404.7	56.48	0	0	0	0	0	0	649.832	-8.72871	0.40448	-21.5801	2.76436e-103	5.25143e-101	Down	gi|720028620|ref|XP_010264964.1|	PREDICTED: pleckstrin homology domain-containing family A member 8-like [Nelumbo nucifera]	87.6	5e-100	373.6	gnl|CDD|231159	KOG3221, KOG3221, KOG3221, Glycolipid transfer protein [Carbohydrate transport and metabolism].	35	2.56e-68	225	gi|75097583|sp|O22797.1|GLTP1_ARATH	O22797.1	RecName: Full=Glycolipid transfer protein 1	69.8	2.1e-83	310.8	--	--	--	--	--	--	--	--
TRINITY_DN111528_c1_g1_i1	3044	129	2.17	117	2.08	137	2.1	691	11.52	632	11.71	814	12.18	402.444	2.35232	0.109081	21.5649	3.83616e-103	7.27029e-101	Ups	gi|743866549|ref|XP_010905086.1|	PREDICTED: uncharacterized protein LOC105032349 [Elaeis guineensis]	49.6	1.3e-47	200.7	--	--	--	--	--	--	--	--	--	--	--	--	--	--	--	--	--	--	--
TRINITY_DN121210_c5_g4_i1	2591	1182.86	23.86	1081.65	23.07	1216.52	22.3	0	0	1.41	0.03	0	0	592.476	-8.48832	0.393872	-21.551	5.18527e-103	9.80395e-101	Down	gi|593268934|ref|XP_007136644.1|	hypothetical protein PHAVU_009G061600g [Phaseolus vulgaris]	53.7	2.7e-86	328.9	gnl|CDD|228106	KOG0156, KOG0156, KOG0156, Cytochrome P450 CYP2 subfamily [Secondary metabolites biosynthesis, transport and catabolism].	33.22	1.6e-69	238	gi|75314129|sp|Q9SZ46.1|C82C4_ARATH	Q9SZ46.1	RecName: Full=Cytochrome P450 82C4	48.9	5.6e-69	263.8	GO:0005488	F	--	--	--	--	--	--
TRINITY_DN116012_c2_g4_i1	387	192.97	114.6	185.22	112.73	251.66	112.56	923.52	468.64	871.03	471.86	1027.05	467.33	553.693	2.04897	0.0952583	21.5096	1.26485e-102	2.38586e-100	Ups	gi|743772923|ref|XP_010916783.1|	PREDICTED: histone H3-like centromeric protein CSE4 [Elaeis guineensis]	92.7	6e-54	218.8	gnl|CDD|229684	KOG1745, KOG1745, KOG1745, Histones H3 and H4 [Chromatin structure and dynamics].	92.241	3.38e-81	236	gi|27805477|sp|P59226.2|H32_ARATH	A2Y533.1	RecName: Full=Histone H3.2	96.5	4.1e-56	218.4	--	--	--	--	--	--	--	--
TRINITY_DN122123_c1_g1_i1	2495	422.37	8.89	418.25	9.31	494	9.45	19.77	0.41	8.28	0.19	12.95	0.24	233.105	-4.90748	0.228364	-21.4897	1.94434e-102	3.65897e-100	Down	gi|720020485|ref|XP_010262416.1|	PREDICTED: protein NRT1/ PTR FAMILY 5.2-like [Nelumbo nucifera]	70.9	1.5e-238	834.7	gnl|CDD|229179	KOG1237, KOG1237, KOG1237, H+/oligopeptide symporter [Amino acid transport and metabolism].	42.609	0	621	gi|75171884|sp|Q9FNL7.1|PTR3_ARATH	Q9FNL7.1	RecName: Full=Protein NRT1/ PTR FAMILY 5.2; Short=AtNPF5.2; AltName: Full=Peptide transporter PTR3-A; Short=AtPTR3	64.1	3.2e-210	733	--	--	--	--	--	--	--	--
TRINITY_DN122185_c2_g1_i2	3463	2869.94	41.81	2601.56	40.1	2660.84	35.32	1123.36	16.25	945.06	15.19	1324.07	17.19	1920.33	-1.37039	0.0638426	-21.4651	3.29977e-102	6.19514e-100	Down	gi|743888412|ref|XP_010910610.1|	PREDICTED: pleiotropic drug resistance protein 3-like [Elaeis guineensis]	70.9	0	1584.3	gnl|CDD|228016	KOG0065, KOG0065, KOG0065, Pleiotropic drug resistance proteins (PDR1-15), ABC superfamily [Secondary metabolites biosynthesis, transport and catabolism].	49.279	0	1419	gi|122241165|sp|Q0JLC5.1|AB36G_ORYSJ	Q0JLC5.1	RecName: Full=ABC transporter G family member 36; Short=OsABCG36; AltName: Full=Pleiotropic drug resistance protein 9; Short=OsPDR9	67.2	0	1498.4	--	--	--	--	--	--	--	--
TRINITY_DN114061_c2_g2_i3	2077	1247.01	32.52	1104	30.43	1234.36	29.16	391.14	10.08	352.7	10.09	365.6	8.46	786.644	-1.7822	0.0831037	-21.4454	5.03663e-102	9.43391e-100	Down	gi|387863397|gb|AFK09261.1|	S-(+)-linalool synthase [Cinnamomum camphora]	53.7	3.3e-159	570.9	--	--	--	--	--	gi|332319699|sp|P0CV94.1|NES1_FRAAN	P0CV94.1	RecName: Full=(3S,6E)-nerolidol synthase 1; Short=FaNES1 [Fragaria x ananassa]	50.2	4.1e-139	496.5	--	--	--	--	--	--	--	--
TRINITY_DN109643_c0_g4_i1	1059	1676.95	104.13	1734.96	113.62	2690.66	148.77	0	0	0	0	0	0	1029.83	-8.96784	0.418247	-21.4415	5.48241e-102	1.02449e-99	Down	gi|720093603|ref|XP_010246103.1|	PREDICTED: uncharacterized protein LOC104589455 [Nelumbo nucifera]	61.1	7.9e-40	173.3	--	--	--	--	--	--	--	--	--	--	--	--	--	--	--	--	--	--	--
TRINITY_DN117609_c9_g1_i1	1417	3910	163.41	3816	168.42	4496	168.95	2190	89.92	1893	86.12	2374	87.49	3097.42	-1.02315	0.0477369	-21.4332	6.55365e-102	1.22183e-99	Down	gi|720074951|ref|XP_010279182.1|	PREDICTED: GDSL esterase/lipase At5g45960-like [Nelumbo nucifera]	58.4	4.5e-115	423.7	--	--	--	--	--	gi|75170951|sp|Q9FJ40.1|GDL86_ARATH	Q9FJ40.1	RecName: Full=GDSL esterase/lipase At5g45960; AltName: Full=Extracellular lipase At5g45960; Flags: Precursor	52.3	1.4e-101	371.3	--	--	--	--	--	--	--	--
TRINITY_DN15005_c0_g1_i1	2128	207	5.25	259	6.94	276	6.34	1056	26.46	944	26.25	1196	26.89	631.317	1.98675	0.0928273	21.4027	1.26115e-101	2.34576e-99	Ups	gi|147781268|emb|CAN71904.1|	hypothetical protein VITISV_035582 [Vitis vinifera]	49.1	1.5e-109	406	gnl|CDD|232211	KOG4282, KOG4282, KOG4282, Transcription factor GT-2 and related proteins, contains trihelix DNA-binding/SANT domain [Transcription].	44.444	4.96e-34	136	gi|75311735|sp|Q9LZS0.1|PTL_ARATH	Q9LZS0.1	RecName: Full=Trihelix transcription factor PTL; AltName: Full=Trihelix DNA-binding protein PETAL LOSS	42.7	2.3e-92	341.3	--	--	--	--	--	--	--	--
TRINITY_DN91668_c0_g1_i1	1621	628	22.12	581	21.62	707	22.47	134	4.65	105	4.04	109	3.39	380.744	-2.53282	0.118635	-21.3497	3.92343e-101	7.28078e-99	Down	gi|1009127006|ref|XP_015880464.1|	PREDICTED: protein trichome birefringence-like 19 [Ziziphus jujuba]	75.1	1.2e-177	631.7	--	--	--	--	--	gi|75174179|sp|Q9LFT0.1|TBL19_ARATH	Q9LFT0.1	RecName: Full=Protein trichome birefringence-like 19	60.3	1.8e-145	517.3	--	--	--	--	--	--	--	--
TRINITY_DN113633_c1_g1_i1	1352	1209	53.72	1048	49.16	1294	51.63	2871	125.2	2460	118.83	3190	124.86	1947.98	1.15516	0.054178	21.3215	7.17073e-101	1.32761e-98	Ups	gi|719974211|ref|XP_010244275.1|	PREDICTED: GDSL esterase/lipase At5g03610-like [Nelumbo nucifera]	58	5.4e-102	380.2	--	--	--	--	--	gi|75181338|sp|Q9LZS7.1|GDL71_ARATH	Q9LZS7.1	RecName: Full=GDSL esterase/lipase At5g03610; AltName: Full=Extracellular lipase At5g03610; Flags: Precursor	53.6	4.7e-91	336.3	--	--	--	--	--	--	--	--
TRINITY_DN117157_c1_g2_i1	525	567	127.28	500.58	117.34	577.12	107.2	84	17.34	89	20.04	87.12	16.14	321.146	-2.72789	0.127946	-21.3207	7.29344e-101	1.34722e-98	Down	gi|586716845|ref|XP_006847905.1|	hypothetical protein AMTR_s00029p00110150 [Amborella trichopoda]	72	1.1e-55	224.9	gnl|CDD|229461	KOG1520, KOG1520, KOG1520, Predicted alkaloid synthase/Surface mucin Hemomucin [General function prediction only].	34.94	2.56e-14	65.5	gi|75181799|sp|Q9M1B4.1|SSL13_ARATH	Q9M1B4.1	RecName: Full=Protein STRICTOSIDINE SYNTHASE-LIKE 13; Short=AtSSL13; AltName: Full=Protein LESS ADHERENT POLLEN 3; AltName: Full=Strictosidine synthase 11; Short=AtSS11; Flags: Precursor	61	2.6e-45	183	--	--	--	--	--	--	--	--
TRINITY_DN121631_c4_g7_i1	689	421	52.49	372	48.72	515.26	55.53	16	1.9	24.15	3.15	27	2.88	232.027	-4.24792	0.199248	-21.3198	7.43972e-101	1.37108e-98	Down	gi|695022598|ref|XP_009398434.1|	PREDICTED: beta-galactosidase 8-like [Musa acuminata subsp. malaccensis]	50.8	3.7e-46	193.7	gnl|CDD|228445	KOG0496, KOG0496, KOG0496, Beta-galactosidase [Carbohydrate transport and metabolism].	38.824	3.21e-14	67	gi|152013362|sp|Q10NX8.2|BGAL6_ORYSJ	Q10NX8.2	RecName: Full=Beta-galactosidase 6; Short=Lactase 6; Flags: Precursor	48.1	4.1e-43	176	--	--	--	--	--	--	--	--
TRINITY_DN120598_c4_g3_i1	2615	722.92	14.43	663.99	14.01	731	13.26	140	2.77	143	3.14	119.92	2.13	425.119	-2.4655	0.115795	-21.292	1.34621e-100	2.47527e-98	Down	gi|769809117|ref|XP_006846858.2|	PREDICTED: LRR receptor-like serine/threonine-protein kinase ERECTA [Amborella trichopoda]	38.7	3.1e-138	501.5	gnl|CDD|228566	KOG0618, KOG0618, KOG0618, Serine/threonine phosphatase 2C containing leucine-rich repeats, similar to SCN circadian oscillatory protein (SCOP) [Signal transduction mechanisms].	24.161	2.93e-30	126	gi|263430760|sp|C0LGQ5.1|GSO1_ARATH	C0LGQ5.1	RecName: Full=LRR receptor-like serine/threonine-protein kinase GSO1; AltName: Full=Protein GASSHO 1; Flags: Precursor	31.9	1.7e-81	305.4	--	--	--	--	--	--	--	--
TRINITY_DN79654_c0_g1_i1	1370	387.37	16.92	290.54	13.4	331.3	13	1327	56.89	1175	55.81	1382	53.18	787.057	1.83182	0.0860785	21.2808	1.71048e-100	3.13786e-98	Ups	gi|720028620|ref|XP_010264964.1|	PREDICTED: pleckstrin homology domain-containing family A member 8-like [Nelumbo nucifera]	87.6	5.1e-100	373.6	gnl|CDD|231159	KOG3221, KOG3221, KOG3221, Glycolipid transfer protein [Carbohydrate transport and metabolism].	35	4e-68	225	gi|75097583|sp|O22797.1|GLTP1_ARATH	O22797.1	RecName: Full=Glycolipid transfer protein 1	69.8	2.1e-83	310.8	--	--	--	--	--	--	--	--
TRINITY_DN85024_c0_g1_i1	1198	734	38.35	737	40.63	757	35.38	115	5.88	146	8.26	184	8.44	450.007	-2.40993	0.11344	-21.244	3.74246e-100	6.83421e-98	Down	gi|848890048|ref|XP_012845170.1|	hypothetical protein MIMGU_mgv1a004784mg [Erythranthe guttata]	86.8	5.2e-165	589.3	gnl|CDD|228640	KOG0693, KOG0693, KOG0693, Myo-inositol-1-phosphate synthase [Lipid transport and metabolism].	74.924	0	608	gi|14548095|sp|Q9FYV1.1|INO1_SESIN	Q9FYV1.1	RecName: Full=Inositol-3-phosphate synthase; Short=MIP synthase; AltName: Full=Myo-inositol 1-phosphate synthase; Short=IPS; Short=MI-1-P synthase	86.5	9.6e-165	580.9	--	--	K01858	INO1, ISYNA1	myo-inositol-1-phosphate synthase	EC:5.5.1.4	2	ko00562 Inositol phosphate metabolism;ko01100 Metabolic pathways;
TRINITY_DN119701_c0_g1_i2	2672	1802	35.09	1750	36.04	1915	33.9	687	13.26	561	12.02	863	14.95	1261.62	-1.48124	0.0697701	-21.2303	5.01847e-100	9.14354e-98	Down	gi|720019034|ref|XP_010261982.1|	PREDICTED: phenylalanine ammonia-lyase-like [Nelumbo nucifera]	81.3	0	1250.3	gnl|CDD|228171	KOG0222, KOG0222, KOG0222, Phenylalanine and histidine ammonia-lyase [Secondary metabolites biosynthesis, transport and catabolism].	59.459	0	867	gi|1709564|sp|P52777.1|PALY_PINTA	P52777.1	RecName: Full=Phenylalanine ammonia-lyase	64.5	3.6e-260	899	--	--	--	--	--	--	--	--
TRINITY_DN112356_c1_g1_i1	1465	948	37.96	855	36.15	943	33.98	2499	98.37	2153	93.92	2562	90.52	1610.06	1.28642	0.0605951	21.2298	5.0714e-100	9.21902e-98	Ups	gi|719963333|ref|XP_010249421.1|	PREDICTED: peroxidase 41-like [Nelumbo nucifera]	79.7	2.4e-140	507.7	--	--	--	--	--	gi|26397788|sp|Q9FJR1.2|PER65_ARATH	Q9FJR1.2	RecName: Full=Peroxidase 65; Short=Atperox P65; AltName: Full=ATP43; Flags: Precursor	54.1	2.7e-92	340.5	--	--	K00430	E1.11.1.7	peroxidase	EC:1.11.1.7	3	ko00940 Phenylpropanoid biosynthesis;ko01100 Metabolic pathways;ko01110 Biosynthesis of secondary metabolites;
TRINITY_DN79838_c1_g1_i1	1456	3098	125.02	2959	126.11	3447	125.17	1547	61.37	1426	62.69	1578	56.19	2338.1	-1.15961	0.0546639	-21.2135	7.17442e-100	1.30125e-97	Down	gi|567870481|ref|XP_006427862.1|	hypothetical protein CISIN_1g040131mg [Citrus sinensis]	73.8	1.3e-80	309.3	--	--	--	--	--	gi|32363139|sp|Q39962.1|CBPR_HEVBR	Q39962.1	RecName: Full=Citrate-binding protein; Flags: Precursor [Hevea brasiliensis]	59.8	3.2e-61	237.3	--	--	--	--	--	--	--	--
TRINITY_DN96364_c0_g1_i2	2443	676.6	14.6	551.61	12.58	614.16	12.03	90.93	1.94	95	2.25	128	2.45	363.018	-2.63041	0.12411	-21.1941	1.08159e-99	1.9573e-97	Down	gi|720007464|ref|XP_010258314.1|	PREDICTED: MADS-box transcription factor 14-like isoform X1 [Nelumbo nucifera]	59.7	2.6e-110	408.7	gnl|CDD|227966	KOG0014, KOG0014, KOG0014, MADS box transcription factor [Transcription].	29.319	6.01e-19	85.1	gi|75295995|sp|Q7X9I0.1|AGL65_ARATH	Q7X9I0.1	RecName: Full=Agamous-like MADS-box protein AGL65	47.4	3.7e-62	241.1	--	--	--	--	--	--	--	--
TRINITY_DN118231_c0_g2_i4	4338	131.18	1.49	117.84	1.42	111.7	1.16	802.69	9.09	599.77	7.55	895.55	9.1	422.855	2.52836	0.119488	21.16	2.23173e-99	4.02953e-97	Ups	gi|720016191|ref|XP_010261079.1|	PREDICTED: probable LRR receptor-like serine/threonine-protein kinase At4g36180 [Nelumbo nucifera]	57.8	3.4e-222	781.2	gnl|CDD|229129	KOG1187, KOG1187, KOG1187, Serine/threonine protein kinase [Signal transduction mechanisms].	39.934	1.54e-76	278	gi|264664507|sp|C0LGS2.1|Y4361_ARATH	C0LGS2.1	RecName: Full=Probable LRR receptor-like serine/threonine-protein kinase At4g36180; Flags: Precursor	52	7.7e-196	686	--	--	--	--	--	--	--	--
TRINITY_DN112754_c0_g1_i2	932	853	64	765	60.48	989	65.66	1	0.07	2	0.16	1	0.07	442.669	-7.77304	0.367729	-21.138	3.56074e-99	6.4147e-97	Down	gi|584614229|gb|AHJ25677.1|	Kunitz-type trypsin inhibitor [Curcuma longa]	62.2	1.8e-56	228.4	--	--	--	--	--	gi|6166552|sp|P13087.3|MIRA_SYNDU	P13087.3	RecName: Full=Miraculin; Short=MIR; Flags: Precursor [Synsepalum dulcificum]	48.4	4.1e-38	159.8	--	--	--	--	--	--	--	--
TRINITY_DN119672_c0_g1_i4	3645	1126.98	15.52	1027.25	14.97	1285.3	16.13	0	0	0	0	0	0	583.525	-8.5956	0.406745	-21.1326	3.98625e-99	7.16514e-97	Down	gi|719985914|ref|XP_010251541.1|	PREDICTED: probable inactive receptor kinase At4g23740 [Nelumbo nucifera]	60.7	2.3e-195	691.8	gnl|CDD|229129	KOG1187, KOG1187, KOG1187, Serine/threonine protein kinase [Signal transduction mechanisms].	38.127	3.39e-69	252	gi|75337688|sp|Q9SUQ3.1|Y4374_ARATH	Q9SUQ3.1	RecName: Full=Probable inactive receptor kinase At4g23740; Flags: Precursor	53.7	8.8e-169	595.9	--	--	--	--	--	--	--	--
TRINITY_DN106488_c1_g2_i1	1971	468.96	13.01	384	11.26	503	12.64	10	0.27	9	0.27	11	0.27	234.607	-5.29819	0.251026	-21.1061	6.98692e-99	1.25307e-96	Down	gi|695023416|ref|XP_009398878.1|	PREDICTED: uncharacterized protein LOC103983384 [Musa acuminata subsp. malaccensis]	69.7	1.1e-148	535.8	--	--	--	--	--	--	--	--	--	--	--	--	--	--	--	--	--	--	--
TRINITY_DN101682_c1_g6_i1	2014	1780.96	48.17	1797.81	51.4	1958.21	47.96	717.56	19.18	574.96	17.05	868.92	20.84	1281.94	-1.46462	0.069428	-21.0955	8.7414e-99	1.56074e-96	Down	gi|702441662|ref|XP_010023784.1|	hypothetical protein EUGRSUZ_H02879 [Eucalyptus grandis]	68	7.8e-230	805.4	--	--	--	--	--	gi|75335046|sp|Q9LIR6.1|BAM1_ARATH	Q9LIR6.1	RecName: Full=Beta-amylase 1, chloroplastic; AltName: Full=1,4-alpha-D-glucan maltohydrolase; AltName: Full=Beta-amylase 7; AltName: Full=Thioredoxin-regulated beta-amylase; Short=TR-BAMY; Flags: Precursor	77.5	2e-223	776.5	--	--	K01177	E3.2.1.2	beta-amylase	EC:3.2.1.2	1	ko00500 Starch and sucrose metabolism;
TRINITY_DN63613_c0_g1_i1	888	210	16.98	185.91	15.83	177	12.63	967	75.69	773	66.8	1009.65	70.93	532.016	2.13678	0.101359	21.0814	1.17878e-98	2.09998e-96	Ups	gi|951063537|ref|XP_014523301.1|	PREDICTED: protodermal factor 1-like isoform X2 [Vigna radiata var. radiata]	48.6	0.00015	55.8	--	--	--	--	--	--	--	--	--	--	--	--	--	--	--	--	--	--	--
TRINITY_DN93659_c0_g1_i1	747	25	2.69	20	2.26	43	4.03	452	46.64	446	50.69	539	49.92	242.099	3.82749	0.181631	21.0728	1.41274e-98	2.51121e-96	Ups	gi|719972150|ref|XP_010276701.1|	PREDICTED: probable leucine-rich repeat receptor-like protein kinase At5g63930 [Nelumbo nucifera]	70.3	2.4e-91	344	gnl|CDD|229129	KOG1187, KOG1187, KOG1187, Serine/threonine protein kinase [Signal transduction mechanisms].	38.618	8.84e-69	213	gi|264664531|sp|C0LGG8.1|Y5343_ARATH	C0LGG8.1	RecName: Full=Probable LRR receptor-like serine/threonine-protein kinase At1g53430; Flags: Precursor	38.3	3.3e-38	159.8	--	--	--	--	--	--	--	--
TRINITY_DN93736_c0_g1_i1	603	143	23.27	101	17.22	117	16.18	712	108.82	614	102.86	863	118.39	405.815	2.46384	0.117051	21.0493	2.31934e-98	4.11359e-96	Ups	gi|743801505|ref|XP_011014818.1|	PREDICTED: uncharacterized protein LOC105118535 [Populus euphratica]	67.9	2.3e-20	107.8	--	--	--	--	--	--	--	--	--	--	--	--	--	--	--	--	--	--	--
TRINITY_DN121273_c1_g1_i1	1157	701.05	38.42	620.44	35.88	816.65	39.99	128.53	6.89	149	8.84	174.24	8.38	433.908	-2.32103	0.110268	-21.0489	2.34075e-98	4.1424e-96	Down	gi|548857001|gb|ERN14815.1|	hypothetical protein AMTR_s00032p00100570 [Amborella trichopoda]	42.6	1.3e-48	202.6	gnl|CDD|229044	KOG1100, KOG1100, KOG1100, Predicted E3 ubiquitin ligase [Posttranslational modification, protein turnover, chaperones].	45.5	2.95e-31	120	gi|75334846|sp|Q9LDD1.1|BRG3_ARATH	Q9LDD1.1	RecName: Full=Probable BOI-related E3 ubiquitin-protein ligase 3	32.7	3.7e-28	127.1	--	--	--	--	--	--	--	--
TRINITY_DN67636_c1_g1_i1	940	332	24.59	355	27.7	431	28.26	1329	95.51	1375	109.17	1485	95.79	855.505	1.79812	0.0854587	21.0409	2.77304e-98	4.89661e-96	Ups	gi|702453115|ref|XP_010026123.1|	hypothetical protein EUGRSUZ_H01101 [Eucalyptus grandis]	73.8	2.4e-48	201.4	--	--	--	--	--	--	--	--	--	--	--	--	--	--	--	--	--	--	--
TRINITY_DN109606_c0_g1_i1	2048	226	5.99	189	5.3	229	5.5	945	24.76	786	22.85	999	23.49	540.768	1.96589	0.0937076	20.979	1.02107e-97	1.79508e-95	Ups	gi|586643732|ref|XP_006826915.1|	hypothetical protein AMTR_s00010p00165730 [Amborella trichopoda]	80.6	2.5e-228	800.4	--	--	--	--	--	gi|75262268|sp|Q9CAC1.1|GUN8_ARATH	Q9CAC1.1	RecName: Full=Endoglucanase 8; AltName: Full=Cellulase 1; Short=AtCEL1; AltName: Full=Endo-1,4-beta glucanase 8; Flags: Precursor	77.4	3.3e-221	769.2	GO:0008810	F	--	--	--	--	--	--
TRINITY_DN85108_c3_g1_i1	1904	2648	76.6	2534	77.47	2806	73.44	1282	36.62	1173	37.17	1308	33.53	1956.75	-1.18489	0.056522	-20.9634	1.41677e-97	2.4853e-95	Down	gi|1035902877|gb|OAY32476.1|	hypothetical protein MANES_13G020800 [Manihot esculenta]	67.3	1.1e-209	738.4	--	--	--	--	--	--	--	--	--	--	--	GO:0004553	F	--	--	--	--	--	--
TRINITY_DN117987_c2_g1_i3	972	1289.22	90.77	1754.89	130.24	1669.1	104.22	0	0	0	0	0	0	805.135	-8.74418	0.417784	-20.9299	2.861e-97	5.00782e-95	Down	gi|920707964|gb|KOM49961.1|	hypothetical protein LR48_Vigan08g078800 [Vigna angularis]	91.5	3e-54	221.1	gnl|CDD|229709	KOG1770, KOG1770, KOG1770, Translation initiation factor 1 (eIF-1/SUI1) [Translation, ribosomal structure and biogenesis].	69.444	3.64e-56	186	gi|122167251|sp|Q0D5W6.1|SUI1_ORYSJ	A6MZM2.1	RecName: Full=Protein translation factor SUI1 homolog; AltName: Full=Protein GOS2; AltName: Full=Protein eIF1; AltName: Full=Translation initiation factor 1	94.8	9.5e-54	211.8	--	--	K03113	EIF1, SUI1	translation initiation factor 1	--	1	ko03013 RNA transport;
TRINITY_DN121052_c0_g1_i9	3624	2643.69	36.64	2521.32	36.97	2783.11	35.16	1303.94	17.95	1179.22	18.03	1548.95	19.13	1988.6	-1.08512	0.0518618	-20.9233	3.28364e-97	5.73506e-95	Down	gi|743816257|ref|XP_010930596.1|	PREDICTED: uncharacterized protein LOC105051720 [Elaeis guineensis]	61.7	0	1209.1	gnl|CDD|229920	KOG1981, KOG1981, KOG1981, SOK1 kinase belonging to the STE20/SPS1/GC kinase family [Signal transduction mechanisms].	26.069	2.49e-65	240	gi|613504943|sp|Q9QXS1.3|PLEC_MOUSE	Q9QXS1.3	RecName: Full=Plectin; Short=PCN; Short=PLTN; AltName: Full=Plectin-1; AltName: Full=Plectin-6	23.1	0.0044	45.4	--	--	--	--	--	--	--	--
TRINITY_DN77258_c2_g1_i1	1426	390	16.17	403	17.64	488	18.19	9	0.37	13	0.59	14	0.51	223.229	-5.00431	0.239216	-20.9196	3.54929e-97	6.18556e-95	Down	gi|731338520|ref|XP_010680374.1|	hypothetical protein BVRB_6g133980 [Beta vulgaris subsp. vulgaris]	72.7	3e-151	543.9	gnl|CDD|227974	KOG0023, KOG0023, KOG0023, Alcohol dehydrogenase, class V [Secondary metabolites biosynthesis, transport and catabolism].	59.167	0	536	gi|10720090|sp|P93257.1|MTDH_MESCR	P93257.1	RecName: Full=Probable mannitol dehydrogenase; AltName: Full=NAD-dependent mannitol dehydrogenase	71.1	2.9e-152	539.7	GO:0008270	F	K00083	E1.1.1.195	cinnamyl-alcohol dehydrogenase	EC:1.1.1.195	3	ko00940 Phenylpropanoid biosynthesis;ko01100 Metabolic pathways;ko01110 Biosynthesis of secondary metabolites;
TRINITY_DN120875_c2_g1_i1	2708	501	9.61	504	10.22	527	9.19	85	1.62	57	1.2	72	1.23	294.91	-2.90319	0.138785	-20.9185	3.63091e-97	6.31408e-95	Down	gi|702500003|ref|XP_010038117.1|	hypothetical protein EUGRSUZ_K03391 [Eucalyptus grandis]	75.8	0	1158.7	gnl|CDD|229077	KOG1134, KOG1134, KOG1134, Uncharacterized conserved protein [General function prediction only].	48.721	0	900	gi|75213333|sp|Q9SY14.1|CSCL2_ARATH	Q9SY14.1	RecName: Full=CSC1-like protein At4g02900	68.8	0	1077.8	--	--	--	--	--	--	--	--
TRINITY_DN88759_c0_g2_i1	5127	440	4.19	443	4.46	448	3.9	1369	12.97	1224	12.89	1561	13.27	883.077	1.52755	0.0730469	20.9119	4.17067e-97	7.23701e-95	Ups	gi|225431392|ref|XP_002272192.1|	PREDICTED: uncharacterized protein LOC100259153 [Vitis vinifera]	41.3	9.3e-195	690.3	--	--	--	--	--	--	--	--	--	--	--	--	--	--	--	--	--	--	--
TRINITY_DN113525_c1_g1_i1	4856	266	2.68	222	2.37	259	2.39	980	9.84	846	9.44	1089	9.81	587.282	1.84729	0.0883478	20.9093	4.40421e-97	7.62575e-95	Ups	gi|565402345|ref|XP_006366642.1|	PREDICTED: protein timeless homolog [Solanum tuberosum]	44.1	7.3e-282	979.5	gnl|CDD|229913	KOG1974, KOG1974, KOG1974, DNA topoisomerase I-interacting protein [Replication, recombination and repair].	24.437	7.29e-87	312	--	--	--	--	--	--	--	--	--	--	--	--	--	--
TRINITY_DN75460_c0_g1_i1	1449	729	29.6	877	37.61	909	33.21	2	0.08	0	0	2	0.07	429.286	-7.72009	0.369865	-20.8727	9.4774e-97	1.63745e-94	Down	gi|720009123|ref|XP_010258840.1|	PREDICTED: chalcone synthase-like [Nelumbo nucifera]	86.4	6.3e-181	642.5	--	--	--	--	--	gi|75277399|sp|O23674.1|PKSA_ARATH	O23674.1	RecName: Full=Type III polyketide synthase A; Short=PKS-A; AltName: Full=Hydroxyalkyl alpha-pyrone synthase PKS-A; AltName: Full=Protein LESS ADHESIVE POLLEN 6	74.6	4.6e-161	568.9	GO:0009058	P	--	--	--	--	--	--
TRINITY_DN99225_c0_g1_i1	873	229	19.02	208	18.2	183	13.4	972	78.08	907	80.43	1025	73.91	566.841	2.10646	0.100975	20.8613	1.2042e-96	2.07607e-94	Ups	gi|225444740|ref|XP_002278959.1|	PREDICTED: uncharacterized protein LOC100256155 [Vitis vinifera]	48.9	1.4e-31	145.6	--	--	--	--	--	--	--	--	--	--	--	--	--	--	--	--	--	--	--
TRINITY_DN147124_c0_g1_i1	2166	121	3	103	2.7	94	2.11	637	15.63	613	16.7	741	16.32	369.382	2.51159	0.120433	20.8546	1.38552e-96	2.38354e-94	Ups	gi|586677227|ref|XP_006838864.1|	hypothetical protein AMTR_s00002p00266430 [Amborella trichopoda]	58.9	3.6e-148	534.3	gnl|CDD|229886	KOG1947, KOG1947, KOG1947, Leucine rich repeat proteins, some proteins contain F-box [General function prediction only].	20.507	2.46e-15	77.4	gi|75331246|sp|Q8W104.1|FBL17_ARATH	Q8W104.1	RecName: Full=F-box/LRR-repeat protein 17; AltName: Full=F-box-like protein 17	52.2	8.5e-119	429.1	--	--	--	--	--	--	--	--
TRINITY_DN121902_c1_g6_i4	779	1094.79	109.63	1061.73	111.85	1064.73	93.23	0	0	0	0	0	0	549.529	-8.51586	0.408354	-20.8541	1.39939e-96	2.40224e-94	Down	--	--	--	--	--	--	--	--	--	--	--	--	--	--	--	--	--	--	--	--	--	--	--	--
TRINITY_DN111602_c2_g5_i4	691	14.94	1.85	15.05	1.96	14.95	1.6	438.36	51.78	479.11	62.24	499.27	52.93	232.989	4.67621	0.224264	20.8513	1.48319e-96	2.54067e-94	Ups	--	--	--	--	--	--	--	--	--	--	--	--	--	--	--	--	--	--	--	--	--	--	--	--
TRINITY_DN105819_c0_g1_i1	1232	1028	51.7	979	51.96	1192	53.68	0	0	0	0	0	0	543.14	-8.50577	0.408338	-20.8302	2.30355e-96	3.93751e-94	Down	gi|225439233|ref|XP_002271115.1|	PREDICTED: LOB domain-containing protein 20 [Vitis vinifera]	73.6	6.1e-76	293.5	--	--	--	--	--	gi|29428049|sp|Q9SRV3.1|LBD20_ARATH	Q9SRV3.1	RecName: Full=LOB domain-containing protein 20; AltName: Full=ASYMMETRIC LEAVES 2-like protein 21; Short=AS2-like protein 21	56.3	1.6e-58	228	--	--	--	--	--	--	--	--
TRINITY_DN116846_c0_g1_i1	818	765	70.58	730	70.9	954	77.26	1	0.09	0	0	3	0.24	415.673	-7.6887	0.36942	-20.8129	3.30804e-96	5.61855e-94	Down	gi|661897069|emb|CDO98781.1|	unnamed protein product [Coffea canephora]	76.8	8.1e-69	269.2	--	--	--	--	--	gi|378523232|sp|Q0WMZ5.1|OP162_ARATH	Q0WMZ5.1	RecName: Full=Outer envelope pore protein 16-2, chloroplastic; AltName: Full=Chloroplastic outer envelope pore protein of 16 kDa 2; Short=AtOEP16-2; Short=OEP16-2; AltName: Full=Outer plastid envelope protein 16-S; Short=AtOEP16-S; Short=Seeds outer plastid envelope protein 16	60.1	6.4e-51	202.2	GO:0016021	C	--	--	--	--	--	--
TRINITY_DN112771_c1_g1_i1	1399	404.38	17.18	346.99	15.57	440.79	16.84	23.9	1	16.93	0.78	22.23	0.83	212.15	-4.20262	0.202048	-20.8001	4.31524e-96	7.31374e-94	Down	gi|225432006|ref|XP_002273359.1|	PREDICTED: peroxidase 40 [Vitis vinifera]	72.8	2.4e-121	444.5	--	--	--	--	--	gi|26397553|sp|O23474.2|PER40_ARATH	O23474.2	RecName: Full=Peroxidase 40; Short=Atperox P40; Flags: Precursor	62.2	1.1e-100	368.2	--	--	K00430	E1.11.1.7	peroxidase	EC:1.11.1.7	3	ko00940 Phenylpropanoid biosynthesis;ko01100 Metabolic pathways;ko01110 Biosynthesis of secondary metabolites;
TRINITY_DN110909_c1_g1_i1	2099	1585	40.82	1506	41	1647	38.44	3382	86.1	3006	84.92	3890	88.89	2428.93	1.00758	0.0484456	20.7983	4.48775e-96	7.59007e-94	Ups	gi|720025409|ref|XP_010263934.1|	PREDICTED: protein RCC2 homolog isoform X2 [Nelumbo nucifera]	77.2	3.4e-204	720.3	gnl|CDD|229368	KOG1427, KOG1427, KOG1427, Uncharacterized conserved protein, contains RCC1 domain [Function unknown].	67.008	7.06e-178	526	gi|71152033|sp|Q9P258.2|RCC2_HUMAN	Q9P258.2	RecName: Full=Protein RCC2; AltName: Full=RCC1-like protein TD-60; AltName: Full=Telophase disk protein of 60 kDa	41	2.3e-76	288.1	--	--	--	--	--	--	--	--
TRINITY_DN80994_c0_g1_i1	1263	417	20.28	374	19.2	469	20.44	44	2.1	31	1.64	36	1.54	231.401	-3.52545	0.169691	-20.7756	7.19002e-96	1.21348e-93	Down	gi|720035592|ref|XP_010267091.1|	PREDICTED: probable inositol oxygenase [Nelumbo nucifera]	83	4.2e-149	536.6	gnl|CDD|229514	KOG1573, KOG1573, KOG1573, Aldehyde reductase [General function prediction only].	70.833	1e-115	347	gi|75154124|sp|Q8L799.1|MIOX1_ARATH	Q8L799.1	RecName: Full=Inositol oxygenase 1; AltName: Full=Myo-inositol oxygenase 1; Short=AtMIOX1; Short=MI oxygenase 1	74.9	2.1e-141	503.4	GO:0055114	P	K00469	MIOX	inositol oxygenase	EC:1.13.99.1	2	ko00053 Ascorbate and aldarate metabolism;ko00562 Inositol phosphate metabolism;
TRINITY_DN112657_c1_g1_i2	2264	1243	29.29	1145	28.53	1282	27.41	464	10.82	350	9.06	480	10.04	828.33	-1.60461	0.0772938	-20.7599	9.98112e-96	1.681e-93	Down	gi|720088915|ref|XP_010244605.1|	PREDICTED: gibberellin receptor GID1C-like [Nelumbo nucifera]	78.3	6.6e-161	576.6	gnl|CDD|229456	KOG1515, KOG1515, KOG1515, Arylacetamide deacetylase [Defense mechanisms].	42.21	3.72e-114	364	gi|75331827|sp|Q940G6.1|GID1C_ARATH	Q940G6.1	RecName: Full=Gibberellin receptor GID1C; AltName: Full=AtCXE19; AltName: Full=Carboxylesterase 19; AltName: Full=GID1-like protein 3; AltName: Full=Protein GA INSENSITIVE DWARF 1C; Short=AtGID1C	74.3	2.7e-152	540.4	GO:0016787	F	--	--	--	--	--	--
TRINITY_DN113077_c2_g1_i1	1966	730	20.32	723	21.27	800	20.16	2	0.05	1	0.03	2	0.05	384.172	-7.48869	0.360732	-20.7597	1.00162e-95	1.68338e-93	Down	gi|311033356|sp|P24465.2|C71A1_PERAE	cytochrome P-450LXXIA1 (cyp71A1) [Persea americana]	51.2	1.3e-125	459.1	gnl|CDD|228106	KOG0156, KOG0156, KOG0156, Cytochrome P450 CYP2 subfamily [Secondary metabolites biosynthesis, transport and catabolism].	41.901	1.2e-158	468	gi|311033356|sp|P24465.2|C71A1_PERAE	P24465.2	RecName: Full=Cytochrome P450 71A1; AltName: Full=ARP-2; AltName: Full=CYPLXXIA1 [Persea americana]	51.2	6.9e-128	459.1	GO:0016020	C	--	--	--	--	--	--
TRINITY_DN120765_c0_g1_i7	1950	24.85	0.7	28.71	0.85	47	1.2	497.02	13.8	531.7	16.38	511.23	12.74	262.859	3.74256	0.180308	20.7565	1.07188e-95	1.79769e-93	Ups	gi|720057262|ref|XP_010273924.1|	PREDICTED: AP2-like ethylene-responsive transcription factor AIL1 [Nelumbo nucifera]	59.3	3.6e-139	504.2	--	--	--	--	--	gi|122244098|sp|Q1PFE1.1|AIL1_ARATH	Q1PFE1.1	RecName: Full=AP2-like ethylene-responsive transcription factor AIL1; AltName: Full=Protein AINTEGUMENTA-LIKE 1	80.7	1.5e-98	361.7	--	--	--	--	--	--	--	--
TRINITY_DN119612_c5_g3_i2	2501	1024.71	21.52	971.4	21.57	1137.72	21.7	0	0	0	0	0	0	532.589	-8.48251	0.408671	-20.7564	1.07412e-95	1.79769e-93	Down	gi|731373012|ref|XP_002263966.2|	PREDICTED: transcription factor ABORTED MICROSPORES-like isoform X1 [Vitis vinifera]	40.2	5.9e-102	380.9	--	--	--	--	--	gi|218563495|sp|Q9ZVX2.2|AMS_ARATH	Q9ZVX2.2	RecName: Full=Transcription factor ABORTED MICROSPORES; AltName: Full=Basic helix-loop-helix protein 21; Short=AtbHLH21; Short=bHLH 21; AltName: Full=Transcription factor EN 48; AltName: Full=bHLH transcription factor bHLH021	43.2	8.2e-49	196.8	--	--	--	--	--	--	--	--
TRINITY_DN85290_c1_g5_i2	2129	215	5.44	186.91	5	199.04	4.57	824.69	20.65	768.24	21.35	996.22	22.39	510.917	1.98492	0.0958018	20.719	2.333e-95	3.89645e-93	Ups	--	--	--	--	--	--	--	--	--	--	--	--	--	--	--	--	--	--	--	--	--	--	--	--
TRINITY_DN116685_c0_g1_i1	1788	544	16.98	554	18.28	644	18.17	2	0.06	7	0.24	2	0.06	297.927	-6.6353	0.320479	-20.7043	3.16767e-95	5.27948e-93	Down	gi|769794154|ref|XP_011628884.1|	PREDICTED: uncharacterized protein LOC18449031 [Amborella trichopoda]	36.8	1e-76	296.6	gnl|CDD|230825	KOG2886, KOG2886, KOG2886, Uncharacterized conserved protein [Function unknown].	40	1.68e-28	118	--	--	--	--	--	--	--	--	--	--	--	--	--	--
TRINITY_DN108210_c0_g14_i1	349	121	110.75	103	95.32	162.11	108.15	680.88	519.59	698.16	562.98	907.53	620.39	425.82	2.43742	0.117755	20.699	3.53438e-95	5.87844e-93	Ups	--	--	--	--	--	--	--	--	--	--	--	--	--	--	--	--	--	--	--	--	--	--	--	--
TRINITY_DN102779_c0_g3_i2	1963	36	1	45	1.33	39	0.98	467	12.86	417	12.74	528	13.05	243.628	3.37738	0.163203	20.6944	3.89209e-95	6.45998e-93	Ups	--	--	--	--	--	--	--	--	--	--	--	--	--	--	--	--	--	--	--	--	--	--	--	--
TRINITY_DN112790_c0_g5_i1	2277	812.92	19.03	729.72	18.06	812.73	17.26	173.89	4.03	162.44	4.18	250.71	5.21	492.798	-2.10064	0.101569	-20.6819	5.04626e-95	8.35834e-93	Down	gi|548856123|gb|ERN13979.1|	hypothetical protein AMTR_s00021p00163900 [Amborella trichopoda]	30	1.9e-22	116.7	--	--	--	--	--	--	--	--	--	--	--	--	--	--	--	--	--	--	--
TRINITY_DN118430_c2_g9_i2	2334	1550.96	35.28	1514.4	36.42	1655.53	34.17	3504.43	78.89	3140.1	78.46	3755.12	75.87	2450.27	1.03316	0.0500966	20.6234	1.69358e-94	2.79936e-92	Ups	gi|1035904237|gb|OAY33836.1|	hypothetical protein MANES_13G129000 [Manihot esculenta]	75.8	2.8e-239	837	gnl|CDD|229205	KOG1263, KOG1263, KOG1263, Multicopper oxidases [Secondary metabolites biosynthesis, transport and catabolism].	44.199	0	670	gi|128592|sp|P29162.1|ASOL_TOBAC	P29162.1	RecName: Full=L-ascorbate oxidase homolog; AltName: Full=Pollen-specific protein NTP303; Flags: Precursor [Nicotiana tabacum]	51.8	3.1e-167	590.1	GO:0005507	F	--	--	--	--	--	--
TRINITY_DN116491_c5_g2_i2	801	675.82	64.57	591.32	59.45	640.66	53.64	0	0	3	0.3	5	0.41	326.059	-6.99504	0.339478	-20.6053	2.46144e-94	4.06021e-92	Down	gi|694423196|ref|XP_009339413.1|	PREDICTED: phospholipase A2-alpha-like [Pyrus x bretschneideri]	60	4.8e-50	206.8	gnl|CDD|232018	KOG4087, KOG4087, KOG4087, Phospholipase A2 [Lipid transport and metabolism].	30.769	4.17e-06	44.7	gi|75303620|sp|Q8S8N6.1|PLA2A_ARATH	Q8S8N6.1	RecName: Full=Phospholipase A2-alpha; AltName: Full=Secretory phospholipase A2-alpha; Short=AtsPLA2-alpha; Flags: Precursor	53.1	1.9e-44	180.6	GO:0016042	P	--	--	--	--	--	--
TRINITY_DN102084_c0_g1_i1	1750	786	25.19	782	26.48	866	25.07	1	0.03	1	0.04	1	0.03	414.663	-7.79682	0.378854	-20.58	4.14519e-94	6.80957e-92	Down	gi|802787100|ref|XP_012091838.1|	hypothetical protein JCGZ_21615 [Jatropha curcas]	68.7	2.3e-222	780.4	--	--	--	--	--	--	--	--	--	--	--	--	--	--	--	--	--	--	--
TRINITY_DN81924_c0_g1_i1	2588	117	2.36	125	2.67	112	2.06	660	13.2	584	12.97	764	13.72	377.383	2.36956	0.115257	20.5588	6.41776e-94	1.04999e-91	Ups	gi|672165660|ref|XP_008802742.1|	PREDICTED: kinesin-like protein KIF22 isoform X2 [Phoenix dactylifera]	54.7	2.6e-201	711.1	gnl|CDD|228191	KOG0242, KOG0242, KOG0242, Kinesin-like protein [Cytoskeleton].	24.372	2.3e-108	354	gi|205815452|sp|A6QPL4.2|KIF22_BOVIN	A6QPL4.2	RecName: Full=Kinesin-like protein KIF22	41.5	8.7e-62	240	--	--	--	--	--	--	--	--
TRINITY_DN113057_c1_g9_i1	1577	442	16.12	373	14.37	398	13.08	34	1.22	22	0.88	28	0.9	219.868	-3.849	0.187471	-20.5311	1.13481e-93	1.85283e-91	Down	gi|720060447|ref|XP_010274881.1|	PREDICTED: serine carboxypeptidase-like 34 [Nelumbo nucifera]	71.2	6.8e-197	695.7	gnl|CDD|229224	KOG1282, KOG1282, KOG1282, Serine carboxypeptidases (lysosomal cathepsin A) [Amino acid transport and metabolism, Posttranslational modification, protein turnover, chaperones].	47.357	0	548	gi|125987780|sp|Q0WPR4.2|SCP34_ARATH	Q0WPR4.2	RecName: Full=Serine carboxypeptidase-like 34; Flags: Precursor	62.9	5.7e-173	608.6	--	--	--	--	--	--	--	--
TRINITY_DN122279_c63_g25_i1	1327	1539.68	70.11	1241.62	59.69	1093	44.67	4	0.18	2	0.1	10	0.4	664.968	-7.09951	0.346725	-20.4759	3.52822e-93	5.74893e-91	Down	--	--	--	--	--	--	--	--	--	--	--	--	--	--	--	--	--	--	--	--	--	--	--	--
TRINITY_DN111751_c1_g1_i1	1681	1141	38.42	1225	43.58	1343	40.82	2965	98.4	2803	103.15	3300	98.3	2067.8	1.18318	0.0577867	20.4749	3.60402e-93	5.86052e-91	Ups	gi|645276181|ref|XP_008243165.1|	PREDICTED: leucoanthocyanidin reductase-like [Prunus mume]	65.8	1.1e-123	452.6	--	--	--	--	--	gi|41017255|sp|Q84V83.1|LAR_DESUN	Q84V83.1	RecName: Full=Leucoanthocyanidin reductase; Short=Leucocyanidin reductase	64.1	5.6e-118	426	GO:0000166	F	--	--	--	--	--	--
TRINITY_DN109643_c0_g2_i1	232	1080.93	7308.8	1060.92	6608.63	1548.07	7317.05	0	0	0	0	0	0	623.697	-8.5236	0.416518	-20.4639	4.51311e-93	7.32393e-91	Down	--	--	--	--	--	--	--	--	--	--	--	--	--	--	--	--	--	--	--	--	--	--	--	--
TRINITY_DN122318_c13_g12_i1	471	868.17	262.37	874.51	274.81	857	208.28	248	67.39	196.99	58.04	268.98	65.6	556.237	-1.96213	0.0960021	-20.4384	7.62177e-93	1.23437e-90	Down	--	--	--	--	--	--	--	--	--	--	--	--	--	--	--	--	--	--	--	--	--	--	--	--
TRINITY_DN118916_c5_g3_i3	2335	1112.26	25.29	898.66	21.6	937.35	19.34	0	0	0	0	0	0	502.296	-8.39357	0.411138	-20.4155	1.21864e-92	1.96966e-90	Down	--	--	--	--	--	--	--	--	--	--	--	--	--	--	--	--	--	--	--	--	--	--	--	--
TRINITY_DN110927_c0_g1_i1	2581	1228	24.88	1020	21.85	1260	23.19	424	8.51	364	8.11	429	7.73	788.31	-1.62093	0.0794714	-20.3965	1.79789e-92	2.90003e-90	Down	gi|1035918867|gb|OAY48458.1|	hypothetical protein MANES_06G159700 [Manihot esculenta]	65.8	2.8e-232	813.9	gnl|CDD|228542	KOG0594, KOG0594, KOG0594, Protein kinase PCTAIRE and related kinases [General function prediction only].	18.182	2.2e-10	62	gi|75335521|sp|Q9LV04.1|PAP14_ARATH	Q9LV04.1	RecName: Full=Probable plastid-lipid-associated protein 14, chloroplastic; Short=AtPap14; AltName: Full=Fibrillin-11; AltName: Full=OBP3-responsive protein 1; Flags: Precursor	61.1	6.4e-214	745.3	--	--	--	--	--	--	--	--
TRINITY_DN119858_c1_g1_i2	4519	1966.48	21.44	1687.13	19.47	1719.41	17.11	634.52	6.88	540.13	6.51	766.82	7.46	1221.27	-1.57415	0.0771944	-20.392	1.96828e-92	3.16849e-90	Down	gi|374095611|gb|AEY85033.1|	xanthine dehydrogenase [Camellia sinensis]	71.8	0	2037.7	gnl|CDD|228379	KOG0430, KOG0430, KOG0430, Xanthine dehydrogenase [Nucleotide transport and metabolism].	49.001	0	1565	gi|75150672|sp|Q8GUQ8.1|XDH1_ARATH	Q8GUQ8.1	RecName: Full=Xanthine dehydrogenase 1; Short=AtXDH1	68.3	0	1916	GO:0055114	P	K00106	XDH	xanthine dehydrogenase/oxidase	EC:1.17.1.4 1.17.3.2	5	ko00230 Purine metabolism;ko00232 Caffeine metabolism;ko01100 Metabolic pathways;ko01110 Biosynthesis of secondary metabolites;ko04146 Peroxisome;
TRINITY_DN100980_c0_g1_i1	567	422	78.69	390	76.11	558	87.48	7	1.22	4	0.76	11	1.71	235.081	-5.64643	0.277355	-20.3581	3.93438e-92	6.32079e-90	Down	--	--	--	--	--	--	--	--	--	--	--	--	--	--	--	--	--	--	--	--	--	--	--	--
TRINITY_DN109082_c2_g1_i2	1788	2162.42	67.5	2025.3	66.81	2467.86	69.63	1077.57	33.18	955.71	32.64	1199.68	33.16	1641.04	-1.14214	0.0561052	-20.3571	4.0157e-92	6.43854e-90	Down	gi|586648161|ref|XP_006828766.1|	hypothetical protein AMTR_s00001p00085970 [Amborella trichopoda]	81.4	1.8e-190	674.5	--	--	--	--	--	gi|134943|sp|P29108.1|STAD_BRANA	P29108.1	RecName: Full=Stearoyl-[acyl-carrier-protein] 9-desaturase, chloroplastic; Short=Stearoyl-ACP desaturase; AltName: Full=Acyl-[acyl-carrier-protein] desaturase; Flags: Precursor	77.4	1.3e-178	627.5	GO:0055114	P	K03921	FAB2, SSI2, desA1	acyl-[acyl-carrier-protein] desaturase	EC:1.14.19.2 1.14.19.11 1.14.19.26	3	ko00061 Fatty acid biosynthesis;ko01040 Biosynthesis of unsaturated fatty acids;ko01212 Fatty acid metabolism;
TRINITY_DN115494_c1_g4_i1	1696	11.01	0.37	19	0.67	34	1.02	1392.18	45.7	1372.9	49.98	1510.3	44.5	689.702	5.59554	0.275153	20.3361	6.16469e-92	9.84472e-90	Ups	--	--	--	--	--	--	--	--	--	--	--	--	--	--	--	--	--	--	--	--	--	--	--	--
TRINITY_DN100627_c0_g1_i1	441	415	153.95	438	168.34	590	172.41	1554	509.94	1468	520.03	1877	552.73	1017.85	1.65216	0.0812534	20.3334	6.50788e-92	1.03721e-89	Ups	gi|1025274605|ref|XP_016375552.1|	PREDICTED: G patch domain-containing protein 3 isoform X1 [Sinocyclocheilus rhinocerous]	42.6	0.0032	50.4	--	--	--	--	--	--	--	--	--	--	--	--	--	--	--	--	--	--	--
TRINITY_DN120965_c0_g1_i9	1255	821.87	40.31	765.21	39.62	857.01	37.66	0	0	0	0	2	0.09	416.053	-7.91736	0.389699	-20.3166	9.1726e-92	1.45901e-89	Down	gi|720084202|ref|XP_010243136.1|	PREDICTED: transcription factor bHLH91-like [Nelumbo nucifera]	71.5	2.3e-54	221.9	--	--	--	--	--	gi|75295953|sp|Q7X8R0.2|EAT1_ORYSJ	Q7X8R0.2	RecName: Full=Transcription factor EAT1; AltName: Full=Basic helix-loop-helix protein 141; Short=OsbHLH141; AltName: Full=Protein DELAYED TAPETUM DEGENERATION; AltName: Full=Protein ETERNAL TAPETUM 1	56.8	2.9e-39	164.1	--	--	--	--	--	--	--	--
TRINITY_DN112211_c1_g1_i5	2438	652	14.1	608.28	13.91	620.42	12.18	0	0	2.34	0.06	4.87	0.09	321.571	-7.06212	0.34763	-20.315	9.46736e-92	1.50291e-89	Down	gi|720018995|ref|XP_010261971.1|	PREDICTED: polyadenylate-binding protein-interacting protein 3-like [Nelumbo nucifera]	52.9	4.9e-178	633.6	gnl|CDD|230314	KOG2375, KOG2375, KOG2375, Protein interacting with poly(A)-binding protein [RNA processing and modification].	34.231	3.4e-40	157	gi|75164998|sp|Q94AM9.1|CID4_ARATH	Q94AM9.1	RecName: Full=Polyadenylate-binding protein-interacting protein 4; Short=PABP-interacting protein 4; Short=Poly(A)-binding protein-interacting protein 4; AltName: Full=PAM2-containing protein CID4; AltName: Full=Protein CTC-INTERACTING DOMAIN 4	38.8	2.2e-91	338.2	--	--	--	--	--	--	--	--
TRINITY_DN115495_c0_g1_i1	1803	382	11.8	421	13.75	440	12.29	44	1.34	31	1.05	32	0.88	228.867	-3.55563	0.175091	-20.3073	1.10769e-91	1.75494e-89	Down	gi|698527742|ref|XP_009760717.1|	PREDICTED: aromatic-L-amino-acid decarboxylase-like [Nicotiana sylvestris]	66.1	7.5e-200	705.7	gnl|CDD|228575	KOG0628, KOG0628, KOG0628, Aromatic-L-amino-acid/L-histidine decarboxylase [Amino acid transport and metabolism].	47.667	0	582	gi|118306|sp|P17770.1|DDC_CATRO	P17770.1	RecName: Full=Aromatic-L-amino-acid decarboxylase; Short=AADC; AltName: Full=DOPA decarboxylase; AltName: Full=Tryptophan decarboxylase	63.4	2.2e-189	663.3	--	--	--	--	--	--	--	--
TRINITY_DN105718_c0_g1_i1	2169	809	20.04	927	24.28	917	20.6	0	0	1	0.03	0	0	452.877	-8.13494	0.400631	-20.3053	1.1544e-91	1.82534e-89	Down	gi|947123589|gb|KRH71795.1|	hypothetical protein GLYMA_02G169100 [Glycine max]	65.5	1.1e-210	741.9	gnl|CDD|229163	KOG1221, KOG1221, KOG1221, Acyl-CoA reductase [Lipid transport and metabolism].	33.603	5.28e-139	427	gi|21431786|sp|Q08891.2|FACR2_ARATH	Q08891.2	RecName: Full=Fatty acyl-CoA reductase 2; AltName: Full=Fatty acid reductase 2; AltName: Full=Male sterility protein 2	63.3	7.5e-192	671.8	--	--	K13356	FAR	alcohol-forming fatty acyl-CoA reductase	EC:1.2.1.84	2	ko00073 Cutin, suberine and wax biosynthesis;ko04146 Peroxisome;
TRINITY_DN69952_c1_g1_i1	1525	183	6.96	149	5.99	168	5.76	741	27.73	693	28.75	852	28.62	446.567	2.07131	0.102173	20.2727	2.24111e-91	3.53667e-89	Ups	gi|560131404|emb|CDJ88105.1|	unnamed protein product [Haemonchus contortus]	28.7	0.00034	55.5	--	--	--	--	--	gi|341940922|sp|Q8K4G1.2|LTBP4_MOUSE	Q8K4G1.2	RecName: Full=Latent-transforming growth factor beta-binding protein 4; Short=LTBP-4; Flags: Precursor	32.9	0.0054	43.9	--	--	--	--	--	--	--	--
TRINITY_DN116912_c7_g1_i1	1980	424	11.7	354	10.33	437	10.92	24	0.65	17	0.51	46	1.13	219.579	-3.80792	0.187979	-20.2571	3.07455e-91	4.84238e-89	Down	gi|720097701|ref|XP_010247407.1|	PREDICTED: probable inositol transporter 2 [Nelumbo nucifera]	69	3.1e-231	810.1	gnl|CDD|228203	KOG0254, KOG0254, KOG0254, Predicted transporter (major facilitator superfamily) [General function prediction only].	35.958	6.2e-97	313	gi|75333454|sp|Q9C757.1|INT2_ARATH	Q9C757.1	RecName: Full=Probable inositol transporter 2	63.5	1.7e-214	746.9	--	--	--	--	--	--	--	--
TRINITY_DN115361_c2_g4_i2	3158	688.8	11.11	651	11.11	691.48	10.16	1777.01	28.45	1594.99	28.36	1959.78	28.16	1189.35	1.28269	0.0633532	20.2467	3.79968e-91	5.96995e-89	Ups	gi|769819445|ref|XP_011621059.1|	PREDICTED: kinesin-1 [Amborella trichopoda]	66.9	8e-298	1031.9	gnl|CDD|228188	KOG0239, KOG0239, KOG0239, Kinesin (KAR3 subfamily) [Cytoskeleton].	37.374	0	607	gi|426018998|sp|F4JGP4.1|ATK5_ARATH	F4JGP4.1	RecName: Full=Kinesin-5	59	7.2e-260	898.3	--	--	--	--	--	--	--	--
TRINITY_DN109138_c0_g2_i1	1542	2689	100.87	2669	105.75	3029	102.38	1418	52.34	1119	45.79	1456	48.24	2056.94	-1.1741	0.0579902	-20.2466	3.80536e-91	5.96995e-89	Down	gi|225442797|ref|XP_002285258.1|	PREDICTED: caffeoylshikimate esterase [Vitis vinifera]	79.2	9.1e-146	525.8	gnl|CDD|229396	KOG1455, KOG1455, KOG1455, Lysophospholipase [Lipid transport and metabolism].	44.551	3.08e-126	380	gi|75333553|sp|Q9C942.1|CSE_ARATH	Q9C942.1	RecName: Full=Caffeoylshikimate esterase; AltName: Full=Lysophospholipase 2; Short=LysoPL2	74.5	1.1e-136	488	GO:0005886	C	K18368	CSE	caffeoylshikimate esterase	EC:3.1.1.-	3	ko00940 Phenylpropanoid biosynthesis;ko01100 Metabolic pathways;ko01110 Biosynthesis of secondary metabolites;
TRINITY_DN95189_c1_g1_i2	1315	404.6	18.65	336.32	16.36	475	19.64	10.48	0.47	6	0.3	17	0.69	210.815	-5.03016	0.248779	-20.2194	6.60555e-91	1.03226e-88	Down	gi|720040948|ref|XP_010268760.1|	PREDICTED: NAC domain-containing protein 72-like [Nelumbo nucifera]	57.7	7.9e-98	366.3	--	--	--	--	--	gi|75163205|sp|Q93VY3.1|NAC72_ARATH	Q93VY3.1	RecName: Full=NAC domain-containing protein 72; Short=ANAC072; AltName: Full=Protein RESPONSIVE TO DESICCATION 26	68.3	4.9e-85	316.2	--	--	--	--	--	--	--	--
TRINITY_DN112335_c2_g1_i4	1833	127.88	3.87	129.55	4.15	155.88	4.27	666.58	19.92	609.06	20.19	804.75	21.59	398.483	2.2024	0.10895	20.2147	7.26768e-91	1.13352e-88	Ups	--	--	--	--	--	--	--	--	--	--	--	--	--	--	--	--	--	--	--	--	--	--	--	--
TRINITY_DN120965_c0_g1_i2	2525	840.28	17.45	752.97	16.54	803.94	15.17	0	0	1	0.02	1	0.02	408.538	-7.89008	0.390356	-20.2126	7.5917e-91	1.18176e-88	Down	gi|586760109|ref|XP_006854151.1|	hypothetical protein AMTR_s00048p00183690 [Amborella trichopoda]	52.7	2.9e-117	431.8	--	--	--	--	--	gi|75295953|sp|Q7X8R0.2|EAT1_ORYSJ	Q7X8R0.2	RecName: Full=Transcription factor EAT1; AltName: Full=Basic helix-loop-helix protein 141; Short=OsbHLH141; AltName: Full=Protein DELAYED TAPETUM DEGENERATION; AltName: Full=Protein ETERNAL TAPETUM 1	37.5	1.7e-65	252.3	--	--	--	--	--	--	--	--
TRINITY_DN116439_c0_g1_i1	2851	6145	111.19	6265	119.9	7002	115.25	3403	61.05	2704	53.87	3846	61.93	4868.75	-1.07302	0.0531652	-20.1829	1.38507e-90	2.14772e-88	Down	gi|566163200|ref|XP_002304701.2|	hypothetical protein POPTR_0003s17490g [Populus trichocarpa]	60.6	6.7e-203	716.5	gnl|CDD|229227	KOG1285, KOG1285, KOG1285, Beta, beta-carotene 15,15'-dioxygenase and related enzymes [Secondary metabolites biosynthesis, transport and catabolism].	43.818	0	560	gi|75273814|sp|Q9LRR7.1|NCED3_ARATH	Q9LRR7.1	RecName: Full=9-cis-epoxycarotenoid dioxygenase NCED3, chloroplastic; Short=AtNCED3; AltName: Full=Protein SALT TOLERANT 1; Flags: Precursor	59.9	4e-201	703	--	--	--	--	--	--	--	--
TRINITY_DN54555_c1_g1_i1	1735	570	18.46	577	19.75	623	18.23	129	4.12	116	4.11	123	3.53	359.921	-2.3448	0.116225	-20.1747	1.63482e-90	2.53008e-88	Down	gi|719993115|ref|XP_010253784.1|	PREDICTED: protein ESKIMO 1-like [Nelumbo nucifera]	68	4.7e-191	676.4	--	--	--	--	--	gi|75181009|sp|Q9LY46.1|TBL29_ARATH	Q9LY46.1	RecName: Full=Protein ESKIMO 1; AltName: Full=Protein trichome birefringence-like 29	65.2	3.2e-177	622.9	GO:0009409	P	--	--	--	--	--	--
TRINITY_DN109643_c0_g12_i1	240	1049.59	5942.69	1277.42	6726.03	1657.55	6567.39	0	0	0	0	0	0	675.376	-8.51615	0.422181	-20.1718	1.73126e-90	2.67418e-88	Down	--	--	--	--	--	--	--	--	--	--	--	--	--	--	--	--	--	--	--	--	--	--	--	--
TRINITY_DN100764_c0_g1_i1	1643	360	12.47	422	15.45	414	12.94	1383	47.2	1153	43.63	1566	47.97	850.622	1.65787	0.082257	20.1547	2.44517e-90	3.76965e-88	Ups	gi|168055826|ref|XP_001779924.1|	predicted protein [Physcomitrella patens]	47	1.5e-77	299.3	--	--	--	--	--	gi|1169451|sp|Q06915.1|EA6_ARATH	Q06915.1	RecName: Full=Probable glucan endo-1,3-beta-glucosidase A6; AltName: Full=(1->3)-beta-glucan endohydrolase; Short=(1->3)-beta-glucanase; AltName: Full=Anther-specific protein A6; AltName: Full=Beta-1,3-endoglucanase; AltName: Full=Protein MATERNAL EFFECT EMBRYO ARREST 48; Flags: Precursor	41	9.7e-67	255.8	GO:0003824	F	--	--	--	--	--	--
TRINITY_DN114368_c0_g1_i1	3902	3356.27	42.9	3276.89	44.32	3819.96	44.53	1895.11	24.07	1637.42	23.1	1965.06	22.4	2647.04	-1.02802	0.0510111	-20.1529	2.53931e-90	3.89979e-88	Down	gi|720058925|ref|XP_010274428.1|	PREDICTED: 3-hydroxybutyryl-CoA dehydratase-like protein, mitochondrial [Nelumbo nucifera]	56	8.1e-66	261.5	gnl|CDD|229622	KOG1681, KOG1681, KOG1681, Enoyl-CoA isomerase [Lipid transport and metabolism].	26.347	9.13e-08	54.3	gi|75219211|sp|O23299.1|ECI2_ARATH	O23299.1	RecName: Full=Enoyl-CoA delta isomerase 2, peroxisomal; AltName: Full=Delta(3),Delta(2)-enoyl CoA isomerase 2; Short=AtECI2; AltName: Full=Indole-3-butyric acid response 10	50.6	1.3e-56	223.4	GO:0044424	C	--	--	--	--	--	--
TRINITY_DN62544_c0_g1_i1	1932	673	19.13	636	19.11	746	19.19	179	5.02	152	4.73	206	5.19	433.85	-2.02695	0.100699	-20.1288	4.13062e-90	6.33154e-88	Down	gi|743885495|ref|XP_010909937.1|	PREDICTED: probable inositol oxygenase [Elaeis guineensis]	80.1	6e-147	530	gnl|CDD|229514	KOG1573, KOG1573, KOG1573, Aldehyde reductase [General function prediction only].	63.861	6.25e-97	312	gi|75154124|sp|Q8L799.1|MIOX1_ARATH	Q8L799.1	RecName: Full=Inositol oxygenase 1; AltName: Full=Myo-inositol oxygenase 1; Short=AtMIOX1; Short=MI oxygenase 1	70.2	1.3e-126	454.9	--	--	K00469	MIOX	inositol oxygenase	EC:1.13.99.1	2	ko00053 Ascorbate and aldarate metabolism;ko00562 Inositol phosphate metabolism;
TRINITY_DN111619_c0_g1_i1	1827	310	9.43	346	11.12	313	8.61	1170	35.11	1026	34.15	1293	34.82	717.074	1.72886	0.0859307	20.1193	5.00452e-90	7.65644e-88	Ups	gi|593795680|ref|XP_007160878.1|	hypothetical protein PHAVU_001G024400g [Phaseolus vulgaris]	58.1	2.3e-108	401.7	gnl|CDD|228393	KOG0444, KOG0444, KOG0444, Cytoskeletal regulator Flightless-I (contains leucine-rich and gelsolin repeats) [Cytoskeleton].	21.986	4.11e-07	50.4	gi|75331365|sp|Q8W3M4.1|Y4744_ARATH	Q8W3M4.1	RecName: Full=Uncharacterized protein At4g06744; Flags: Precursor	50.3	4.1e-98	360.1	--	--	--	--	--	--	--	--
TRINITY_DN130571_c0_g1_i1	687	400	50.14	399	52.54	495	53.62	2	0.24	8	1.05	11	1.18	222.881	-5.62523	0.279611	-20.1181	5.12445e-90	7.82499e-88	Down	gi|720052963|ref|XP_010272578.1|	PREDICTED: protein HOTHEAD-like [Nelumbo nucifera]	80.8	1.5e-103	384.4	gnl|CDD|229180	KOG1238, KOG1238, KOG1238, Glucose dehydrogenase/choline dehydrogenase/mandelonitrile lyase (GMC oxidoreductase family) [General function prediction only].	31.579	6.27e-65	213	gi|62900124|sp|Q9S746.1|HTH_ARATH	Q9S746.1	RecName: Full=Protein HOTHEAD; AltName: Full=Protein ADHESION OF CALYX EDGES; Flags: Precursor	49.6	7.2e-56	218.4	--	--	K00108	betA, CHDH	choline dehydrogenase	EC:1.1.99.1	2	ko00260 Glycine, serine and threonine metabolism;ko01100 Metabolic pathways;
TRINITY_DN113056_c0_g1_i1	2571	1164.23	23.69	1042.53	22.43	1128.63	20.87	2768.87	55.81	2344.77	52.47	2923.44	52.89	1838.86	1.15963	0.0576774	20.1054	6.61325e-90	1.006e-87	Ups	gi|720023821|ref|XP_010263449.1|	PREDICTED: probable inactive receptor kinase At5g67200 [Nelumbo nucifera]	58.4	4.1e-183	650.6	gnl|CDD|229129	KOG1187, KOG1187, KOG1187, Serine/threonine protein kinase [Signal transduction mechanisms].	37.134	9.46e-66	234	gi|75163506|sp|Q93Y06.1|Y5720_ARATH	Q93Y06.1	RecName: Full=Probable inactive receptor kinase At5g67200; Flags: Precursor	50	1.4e-160	568.2	--	--	--	--	--	--	--	--
TRINITY_DN112127_c0_g1_i1	2051	434	11.49	410	11.47	367	8.8	7	0.18	13	0.38	15	0.35	212.59	-4.95728	0.246631	-20.1	7.37996e-90	1.12051e-87	Down	gi|720088509|ref|XP_010244474.1|	PREDICTED: probable WRKY transcription factor 31 [Nelumbo nucifera]	55	2.6e-148	534.6	--	--	--	--	--	gi|20978775|sp|Q93WT0.1|WRK31_ARATH	Q93WT0.1	RecName: Full=Probable WRKY transcription factor 31; AltName: Full=WRKY DNA-binding protein 31	43.8	5.6e-96	353.2	--	--	--	--	--	--	--	--
TRINITY_DN119607_c1_g1_i3	3292	578.23	8.91	540.81	8.81	672.5	9.44	135.36	2.07	86.76	1.47	130.95	1.8	359.447	-2.42198	0.120504	-20.0986	7.58317e-90	1.14919e-87	Down	gi|719996042|ref|XP_010254698.1|	PREDICTED: BEL1-like homeodomain protein 6 [Nelumbo nucifera]	50	2.3e-183	651.7	gnl|CDD|228720	KOG0773, KOG0773, KOG0773, Transcription factor MEIS1 and related HOX domain proteins [Transcription].	35.517	4.3e-48	184	gi|75219970|sp|O65685.1|BLH6_ARATH	O65685.1	RecName: Full=BEL1-like homeodomain protein 6; Short=BEL1-like protein 6	56.7	1.3e-78	296.2	--	--	--	--	--	--	--	--
TRINITY_DN119393_c1_g3_i8	3116	190.68	3.12	140.41	2.43	197.5	2.94	752.96	12.24	758.75	13.69	955.93	13.94	479.31	2.10111	0.104585	20.09	9.03203e-90	1.36617e-87	Ups	gi|731426212|ref|XP_010663524.1|	PREDICTED: kinesin-like protein KIF18B isoform X1 [Vitis vinifera]	64.6	4.2e-275	956.4	gnl|CDD|228191	KOG0242, KOG0242, KOG0242, Kinesin-like protein [Cytoskeleton].	38	6.28e-147	456	gi|82209779|sp|Q7ZXX2.1|KIF19_XENLA	Q7ZXX2.1	RecName: Full=Kinesin-like protein KIF19	45.5	2.9e-80	301.6	GO:0015630	C	--	--	--	--	--	--
TRINITY_DN119166_c0_g1_i2	2656	4146.19	81.29	4140.38	85.85	4762.05	84.87	2376.13	46.16	1906.53	41.13	2476.88	43.19	3285.86	-1.05269	0.0525318	-20.0391	2.51111e-89	3.79112e-87	Down	gi|225454653|ref|XP_002268181.1|	PREDICTED: phenylalanine ammonia-lyase [Vitis vinifera]	82.6	0	1167.5	gnl|CDD|228171	KOG0222, KOG0222, KOG0222, Phenylalanine and histidine ammonia-lyase [Secondary metabolites biosynthesis, transport and catabolism].	73.593	0	1108	gi|6647711|sp|O64963.1|PAL1_PRUAV	O64963.1	RecName: Full=Phenylalanine ammonia-lyase 1	81	0	1154	GO:0080167	P	K10775	PAL	phenylalanine ammonia-lyase	EC:4.3.1.24	4	ko00360 Phenylalanine metabolism;ko00940 Phenylpropanoid biosynthesis;ko01100 Metabolic pathways;ko01110 Biosynthesis of secondary metabolites;
TRINITY_DN66850_c0_g1_i1	672	871	113.86	749	102.81	1068	120.35	0	0	0	0	0	0	454.702	-8.27331	0.413197	-20.0227	3.49352e-89	5.26438e-87	Down	--	--	--	--	--	--	--	--	--	--	--	--	--	--	--	--	--	--	--	--	--	--	--	--
TRINITY_DN109643_c0_g5_i1	884	15.85	1.29	16.69	1.43	18.05	1.3	423	33.34	375	32.63	436	30.84	204.317	4.32435	0.216006	20.0195	3.72083e-89	5.59639e-87	Ups	gi|720093603|ref|XP_010246103.1|	PREDICTED: uncharacterized protein LOC104589455 [Nelumbo nucifera]	61.1	6.6e-40	173.3	--	--	--	--	--	--	--	--	--	--	--	--	--	--	--	--	--	--	--
TRINITY_DN120868_c2_g7_i1	927	505	38.2	504	40.17	563	37.67	3	0.22	4	0.32	3	0.2	269.058	-6.57487	0.32845	-20.0179	3.84855e-89	5.77765e-87	Down	--	--	--	--	--	--	--	--	--	--	--	--	--	--	--	--	--	--	--	--	--	--	--	--
TRINITY_DN113344_c1_g1_i3	2664	219.84	4.3	238.97	4.94	203.68	3.62	919.51	17.8	810.55	17.43	1090.26	18.95	558.157	1.96144	0.0980159	20.0114	4.38142e-89	6.56533e-87	Ups	gi|720083763|ref|XP_010242992.1|	PREDICTED: uncharacterized protein LOC104587189 [Nelumbo nucifera]	57.4	3.7e-171	610.9	--	--	--	--	--	--	--	--	--	--	--	--	--	--	--	--	--	--	--
TRINITY_DN106213_c2_g1_i2	1408	925	38.98	897	39.92	1084	41.07	311	12.87	295	13.53	373	13.86	648.115	-1.66539	0.0833229	-19.9872	7.11556e-89	1.06226e-86	Down	gi|586642665|ref|XP_006826439.1|	hypothetical protein AMTR_s00004p00170860 [Amborella trichopoda]	59	4.4e-30	141.4	--	--	--	--	--	gi|461825|sp|P29602.3|CPC_CUCSA	P29602.3	RecName: Full=Cucumber peeling cupredoxin; Short=CPC; AltName: Full=Stellacyanin	44.1	4.2e-18	94	--	--	--	--	--	--	--	--
TRINITY_DN121615_c0_g5_i1	2439	407.69	8.81	404.48	9.25	463.63	9.1	9	0.19	6	0.14	3.72	0.07	220.013	-5.7124	0.28611	-19.9657	1.0938e-88	1.62986e-86	Down	gi|719981546|ref|XP_010250157.1|	PREDICTED: LOW QUALITY PROTEIN: palmitoyl-monogalactosyldiacylglycerol delta-7 desaturase, chloroplastic-like [Nelumbo nucifera]	78	1.2e-152	549.3	gnl|CDD|229541	KOG1600, KOG1600, KOG1600, Fatty acid desaturase [Lipid transport and metabolism].	40.81	4.21e-144	446	gi|62510457|sp|Q949X0.2|ADS3_ARATH	Q949X0.2	RecName: Full=Palmitoyl-monogalactosyldiacylglycerol delta-7 desaturase, chloroplastic; AltName: Full=Acyl-lipid desaturase 3; AltName: Full=Fatty acid desaturase 5; Short=FAD5; AltName: Full=Fatty acid desaturase B; Short=FADB; AltName: Full=Monogalactosyldiacylglycerol-specific palmitic acid desaturase; Flags: Precursor	68.2	1.3e-139	498.4	GO:0055114	P	K00507	SCD, desC	stearoyl-CoA desaturase (Delta-9 desaturase)	EC:1.14.19.1	2	ko01040 Biosynthesis of unsaturated fatty acids;ko01212 Fatty acid metabolism;
TRINITY_DN122107_c0_g2_i6	6359	921	6.98	746	5.98	790	5.48	1	0.01	0	0	0	0	418.654	-8.03499	0.402481	-19.9637	1.14052e-88	1.69633e-86	Down	gi|694395272|ref|XP_009372975.1|	PREDICTED: uncharacterized protein LOC103962033 [Pyrus x bretschneideri]	48.1	6e-50	209.5	--	--	--	--	--	gi|130582|sp|P10978.1|POLX_TOBAC	P10978.1	RecName: Full=Retrovirus-related Pol polyprotein from transposon TNT 1-94; Includes: RecName: Full=Protease; Includes: RecName: Full=Reverse transcriptase; Includes: RecName: Full=Endonuclease	40.8	5.9e-27	125.6	--	--	--	--	--	--	--	--
TRINITY_DN97755_c1_g1_i1	2029	508	13.62	469	13.29	451	10.95	7	0.19	3	0.09	4	0.1	245.985	-6.15898	0.308643	-19.955	1.35505e-88	2.01167e-86	Down	gi|731433467|ref|XP_010644656.1|	PREDICTED: subtilisin-like protease SBT5.4 [Vitis vinifera]	64.7	1e-205	725.3	--	--	--	--	--	gi|75216522|sp|Q9ZSP5.1|AIR3_ARATH	Q9ZSP5.1	RecName: Full=Subtilisin-like protease SBT5.3; AltName: Full=Auxin-induced in root cultures protein 3; AltName: Full=Subtilase subfamily 5 member 3; Short=AtSBT5.3; AltName: Full=Subtilisin-like protease AIR3; Flags: Precursor	59.5	1.9e-192	673.7	GO:0008236	F	--	--	--	--	--	--
TRINITY_DN111753_c0_g1_i1	2750	752	14.17	721	14.37	864	14.81	2149	40.15	1744	36.18	2245	37.64	1366.53	1.28412	0.0643536	19.9542	1.37917e-88	2.04369e-86	Ups	gi|1035928574|gb|OAY58161.1|	hypothetical protein MANES_02G154700 [Manihot esculenta]	69.2	0	1097.8	--	--	--	--	--	gi|259585708|sp|Q9SGZ5.2|BXL7_ARATH	Q9SGZ5.2	RecName: Full=Probable beta-D-xylosidase 7; Short=AtBXL7; Flags: Precursor	66.4	4.4e-298	1025	GO:0008422	F	K15920	XYL4	xylan 1,4-beta-xylosidase	EC:3.2.1.37	2	ko00520 Amino sugar and nucleotide sugar metabolism;ko01100 Metabolic pathways;
TRINITY_DN107715_c0_g1_i1	1117	572	32.93	479	29.09	564	28.97	1	0.06	6	0.37	2	0.1	275.936	-6.68559	0.335115	-19.9501	1.49496e-88	2.2112e-86	Down	gi|720023275|ref|XP_010263286.1|	PREDICTED: uncharacterized protein LOC104601590 [Nelumbo nucifera]	72.2	2.2e-96	361.3	--	--	--	--	--	--	--	--	--	--	--	--	--	--	--	--	--	--	--
TRINITY_DN118616_c7_g3_i1	2843	129.7	2.35	116.06	2.23	128.29	2.12	618.76	11.14	572.74	11.45	744.24	12.02	369.151	2.24261	0.112565	19.9227	2.58611e-88	3.81104e-86	Ups	gi|769809021|ref|XP_011624415.1|	PREDICTED: uncharacterized protein LOC18436858 [Amborella trichopoda]	23.7	1e-17	101.3	gnl|CDD|228961	KOG1015, KOG1015, KOG1015, Transcription regulator XNP/ATRX, DEAD-box superfamily [Transcription].	18.907	4.73e-12	67.8	--	--	--	--	--	--	--	--	--	--	--	--	--	--
TRINITY_DN121061_c4_g1_i4	6252	3339.6	25.77	2866.15	23.41	3150.91	22.23	1548.86	11.9	1283.8	10.96	1709.17	11.78	2308.91	-1.14851	0.0576975	-19.9056	3.63564e-88	5.34786e-86	Down	gi|769814131|ref|XP_011622669.1|	PREDICTED: phospholipid-transporting ATPase 1 isoform X1 [Amborella trichopoda]	72.4	0	1921	gnl|CDD|228155	KOG0206, KOG0206, KOG0206, P-type ATPase [General function prediction only].	41.176	0	1222	gi|12229646|sp|P98204.1|ALA1_ARATH	P98204.1	RecName: Full=Phospholipid-transporting ATPase 1; Short=AtALA1; AltName: Full=Aminophospholipid flippase 1	56.7	3.3e-240	833.9	--	--	--	--	--	--	--	--
TRINITY_DN114435_c0_g1_i2	1232	1503	75.58	1368	72.61	1692	76.2	657	32.36	525	28.63	715	31.61	1073.48	-1.367	0.0686889	-19.9013	3.9615e-88	5.81651e-86	Down	gi|657993608|ref|XP_008389097.1|	PREDICTED: UPF0496 protein 4-like [Malus domestica]	42.1	2.2e-49	205.3	--	--	--	--	--	gi|158706510|sp|A2Z9A6.2|U496D_ORYSI	A2Z9A6.2	RecName: Full=UPF0496 protein 4	34.3	3.3e-35	150.6	--	--	--	--	--	--	--	--
TRINITY_DN109937_c8_g3_i1	3523	3251.87	46.49	3152.78	47.68	3396.69	44.25	1778.87	25.25	1463.11	23.07	1895.02	24.14	2480.25	-1.03798	0.0521899	-19.8885	5.11561e-88	7.48211e-86	Down	gi|720022351|ref|XP_010263012.1|	PREDICTED: BEL1-like homeodomain protein 1 [Nelumbo nucifera]	54	7.1e-194	686.8	gnl|CDD|228720	KOG0773, KOG0773, KOG0773, Transcription factor MEIS1 and related HOX domain proteins [Transcription].	31.778	7.05e-54	203	gi|75313495|sp|Q9SJ56.1|BLH1_ARATH	Q9SJ56.1	RecName: Full=BEL1-like homeodomain protein 1; Short=BEL1-like protein 1; AltName: Full=Protein EMBRYO SAC DEVELOPMENT ARREST 29	43.4	3.6e-103	377.9	--	--	--	--	--	--	--	--
TRINITY_DN139114_c0_g1_i1	921	640	48.9	647	52.08	689	46.55	3	0.22	0	0	1	0.07	337.182	-7.41799	0.37298	-19.8884	5.1239e-88	7.48211e-86	Down	gi|586776485|ref|XP_006857771.1|	hypothetical protein AMTR_s00061p00202530 [Amborella trichopoda]	52.6	5.1e-43	183.7	--	--	--	--	--	gi|2493319|sp|P80728.1|MAVI_CUCPE	P80728.1	RecName: Full=Mavicyanin	40	1.3e-12	75.1	--	--	--	--	--	--	--	--
TRINITY_DN111957_c0_g1_i2	882	799	65.3	695.54	59.87	871	62.79	0	0	0	0	1	0.07	401.614	-7.99449	0.402485	-19.8628	8.54146e-88	1.24499e-85	Down	gi|719967650|ref|XP_010262498.1|	PREDICTED: mavicyanin-like [Nelumbo nucifera]	61.9	7.5e-36	159.8	--	--	--	--	--	gi|115502384|sp|Q9SK27.2|ENL1_ARATH	Q9SK27.2	RecName: Full=Early nodulin-like protein 1; AltName: Full=Phytocyanin-like protein; Flags: Precursor	43.9	1.8e-19	97.8	--	--	--	--	--	--	--	--
TRINITY_DN98159_c0_g1_i1	827	344	31.17	348	33.2	384	30.57	18	1.57	12	1.16	15	1.18	190.239	-4.48879	0.226356	-19.8306	1.61961e-87	2.35643e-85	Down	gi|359487451|ref|XP_003633596.1|	unnamed protein product [Vitis vinifera]	39.7	1.9e-17	98.6	--	--	--	--	--	gi|75183084|sp|Q9M2P8.1|VQ25_ARATH	Q9M2P8.1	RecName: Full=VQ motif-containing protein 25; Short=AtVQ25	35.9	5.7e-15	82.8	--	--	--	--	--	--	--	--
TRINITY_DN106445_c0_g1_i2	546	1180	240.44	972	207.07	1668	283.65	0	0	0	0	0	0	643.333	-8.42636	0.425245	-19.8153	2.19689e-87	3.19054e-85	Down	--	--	--	--	--	--	--	--	--	--	--	--	--	--	--	--	--	--	--	--	--	--	--	--
TRINITY_DN120557_c0_g2_i1	433	499.39	196.86	514.56	209.9	627.26	193.59	3	1.04	2	0.75	3	0.93	279.862	-6.7874	0.342688	-19.8064	2.62261e-87	3.80193e-85	Down	gi|971544355|ref|XP_006343926.2|	PREDICTED: endoglucanase 18-like [Solanum tuberosum]	70.8	7.1e-56	225.3	--	--	--	--	--	gi|1346225|sp|P22503.2|GUN_PHAVU	P22503.2	RecName: Full=Endoglucanase; AltName: Full=Abscission cellulase; AltName: Full=Endo-1,4-beta-glucanase; Flags: Precursor	69.4	4.5e-56	218.4	--	--	--	--	--	--	--	--
TRINITY_DN121834_c5_g6_i4	2650	30.27	0.6	34.1	0.71	26.87	0.48	450.81	8.78	348.95	7.55	486.43	8.5	218.175	3.612	0.182624	19.7784	4.57069e-87	6.61405e-85	Ups	gi|731350362|ref|XP_010686465.1|	PREDICTED: uncharacterized protein LOC104900672 [Beta vulgaris subsp. vulgaris]	31.3	2e-15	93.6	gnl|CDD|230527	KOG2588, KOG2588, KOG2588, Predicted DNA-binding protein [Transcription].	19.62	7.93e-06	47.4	gi|83288393|sp|Q92954.2|PRG4_HUMAN	Q92954.2	RecName: Full=Proteoglycan 4; AltName: Full=Lubricin; AltName: Full=Megakaryocyte-stimulating factor; AltName: Full=Superficial zone proteoglycan; Contains: RecName: Full=Proteoglycan 4 C-terminal part; Flags: Precursor	27.6	0.0072	44.3	--	--	--	--	--	--	--	--
TRINITY_DN118890_c1_g1_i1	1924	763	21.8	795	24	768	19.85	0	0	0	0	1	0.03	397.221	-7.97306	0.403281	-19.7705	5.34572e-87	7.72163e-85	Down	gi|695071822|ref|XP_009383001.1|	PREDICTED: sugar transport protein 8-like [Musa acuminata subsp. malaccensis]	74.8	6.8e-215	755.7	gnl|CDD|228203	KOG0254, KOG0254, KOG0254, Predicted transporter (major facilitator superfamily) [General function prediction only].	35.438	5.02e-157	468	gi|85701285|sp|Q9SBA7.2|STP8_ARATH	Q9SBA7.2	RecName: Full=Sugar transport protein 8; AltName: Full=Hexose transporter 8	69.4	4e-197	689.1	--	--	--	--	--	--	--	--
TRINITY_DN88436_c0_g1_i2	1312	3077.37	142.25	2976.6	145.26	3530.25	146.42	1717.07	77.85	1489.53	74.8	1767.06	71.91	2416.23	-1.04591	0.0529227	-19.7629	6.21275e-87	8.95787e-85	Down	gi|224056230|ref|XP_002298766.1|	putative leucine-rich repeat family protein [Populus trichocarpa]	80.9	1.8e-94	355.1	gnl|CDD|228421	KOG0472, KOG0472, KOG0472, Leucine-rich repeat protein [Function unknown].	34.615	3.47e-13	68.6	gi|75338634|sp|Q9XIC7.1|SERK2_ARATH	Q9XIC7.1	RecName: Full=Somatic embryogenesis receptor kinase 2; Short=AtSERK2; AltName: Full=Somatic embryogenesis receptor-like kinase 2; Flags: Precursor	59.4	3.3e-57	223.8	--	--	--	--	--	--	--	--
TRINITY_DN119678_c0_g1_i1	1945	575	16.21	528	15.74	639	16.31	2	0.06	2	0.06	2	0.05	296.769	-7.05097	0.356792	-19.7621	6.30789e-87	9.07872e-85	Down	gi|720046037|ref|XP_010270376.1|	PREDICTED: probable polygalacturonase [Nelumbo nucifera]	67.7	1.9e-188	667.9	--	--	--	--	--	gi|223635599|sp|A7PZL3.1|PGLR_VITVI	A7PZL3.1	RecName: Full=Probable polygalacturonase; Short=PG; AltName: Full=Pectinase	48.7	2.1e-108	394.4	--	--	--	--	--	--	--	--
TRINITY_DN121856_c5_g6_i3	1614	1053.17	37.3	966.93	36.18	1089.42	34.8	380.78	13.28	277.5	10.73	396.65	12.42	695.074	-1.65774	0.0839844	-19.7387	1.00412e-86	1.4426e-84	Down	gi|672116591|ref|XP_008781464.1|	PREDICTED: cellulose synthase-like protein H1 isoform X2 [Phoenix dactylifera]	62.9	1.9e-141	511.5	--	--	--	--	--	gi|122249025|sp|Q339N5.2|CSLH1_ORYSJ	Q339N5.2	RecName: Full=Cellulose synthase-like protein H1; AltName: Full=OsCslH1	54.7	2.3e-121	437.2	GO:0016020	C	--	--	--	--	--	--
TRINITY_DN109643_c0_g3_i1	367	1050.96	774.54	1011	758.78	1620	883.46	0	0	0	0	0	0	620.894	-8.39023	0.425482	-19.7194	1.47019e-86	2.10842e-84	Down	--	--	--	--	--	--	--	--	--	--	--	--	--	--	--	--	--	--	--	--	--	--	--	--
TRINITY_DN89291_c0_g1_i1	1066	368	22.64	320.6	20.8	370.69	20.31	21	1.26	21	1.39	18	0.97	189.817	-4.09745	0.207955	-19.7036	2.00987e-86	2.87723e-84	Down	gi|672149209|ref|XP_008797250.1|	PREDICTED: uncharacterized protein LOC103712496 [Phoenix dactylifera]	28.5	3.2e-09	71.6	--	--	--	--	--	--	--	--	--	--	--	--	--	--	--	--	--	--	--
TRINITY_DN102246_c0_g1_i1	2216	1420	34.31	1275	32.57	1446	31.69	3116	74.47	2619	69.47	3581	76.82	2172.04	1.05806	0.0537043	19.7016	2.0892e-86	2.98547e-84	Ups	gi|720088559|ref|XP_010244491.1|	PREDICTED: L-ascorbate oxidase homolog [Nelumbo nucifera]	84.7	2.7e-276	959.9	gnl|CDD|229205	KOG1263, KOG1263, KOG1263, Multicopper oxidases [Secondary metabolites biosynthesis, transport and catabolism].	44.05	0	699	gi|114268|sp|Q00624.1|ASOL_BRANA	Q00624.1	RecName: Full=L-ascorbate oxidase homolog; Flags: Precursor	53.3	3.6e-165	583.2	--	--	--	--	--	--	--	--
TRINITY_DN42124_c0_g2_i1	1072	399	24.35	332	21.37	458	24.9	8	0.48	8	0.53	7	0.37	204.986	-5.40448	0.274695	-19.6744	3.57116e-86	5.09411e-84	Down	gi|590635576|ref|XP_007028662.1|	Heat shock factor protein, putative [Theobroma cacao]	54.1	3.3e-54	221.1	gnl|CDD|228574	KOG0627, KOG0627, KOG0627, Heat shock transcription factor [Transcription].	60.638	2.66e-43	153	gi|75277249|sp|O22230.1|HSFB3_ARATH	O22230.1	RecName: Full=Heat stress transcription factor B-3; Short=AtHsfB3; AltName: Full=AtHsf-05	45.1	2.7e-41	170.6	--	--	--	--	--	--	--	--
TRINITY_DN109058_c1_g1_i1	1498	229	8.91	254	10.44	258	9.04	930	35.6	916	38.86	1017	34.94	580.892	1.8355	0.0934035	19.6513	5.63369e-86	8.02195e-84	Ups	gi|719970318|ref|XP_010271073.1|	PREDICTED: microtubule-associated protein RP/EB family member 1C-like [Nelumbo nucifera]	77.7	1.5e-137	498.4	gnl|CDD|230938	KOG3000, KOG3000, KOG3000, Microtubule-binding protein involved in cell cycle control [Cell cycle control, cell division, chromosome partitioning, Cytoskeleton].	39.63	2.48e-85	273	gi|75262450|sp|Q9FGQ6.1|EB1C_ARATH	Q9FGQ6.1	RecName: Full=Microtubule-associated protein RP/EB family member 1C; AltName: Full=APC-binding protein EB1C; AltName: Full=End-binding protein 1C; Short=AtEB1C; AltName: Full=Protein ATEB1 homolog 1; Short=AtEB1H1	67	2e-114	414.1	GO:0005819	C	--	--	--	--	--	--
TRINITY_DN102581_c0_g2_i1	1328	423	19.24	343	16.47	474	19.35	6	0.27	10	0.49	3	0.12	213.09	-5.6588	0.288637	-19.6053	1.39458e-85	1.97874e-83	Down	gi|719971479|ref|XP_010274796.1|	PREDICTED: gibberellin 2-beta-dioxygenase-like [Nelumbo nucifera]	69.5	2.5e-136	494.2	gnl|CDD|228093	KOG0143, KOG0143, KOG0143, Iron/ascorbate family oxidoreductases [Secondary metabolites biosynthesis, transport and catabolism, General function prediction only].	36.57	4.55e-89	279	gi|49035968|sp|Q9XG83.1|G2OX_PHACN	Q9XG83.1	RecName: Full=Gibberellin 2-beta-dioxygenase; AltName: Full=GA 2-oxidase; AltName: Full=Gibberellin 2-beta-hydroxylase; AltName: Full=Gibberellin 2-oxidase [Phaseolus coccineus]	63.9	3.8e-122	439.5	GO:0016706	F	--	--	--	--	--	--
TRINITY_DN118689_c0_g2_i1	1472	851	33.86	674	28.33	869	31.12	0	0	0	0	0	0	405.979	-8.13654	0.415469	-19.584	2.11712e-85	2.99865e-83	Down	--	--	--	--	--	--	--	--	--	--	--	--	--	--	--	--	--	--	--	--	--	--	--	--
TRINITY_DN30342_c1_g1_i1	1299	547	25.62	488	24.13	570	23.95	4	0.18	2	0.1	1	0.04	273.914	-6.85063	0.349976	-19.5746	2.5477e-85	3.60214e-83	Down	gi|629087831|gb|KCW54084.1|	hypothetical protein EUGRSUZ_I00060 [Eucalyptus grandis]	42.2	7e-22	114	--	--	--	--	--	gi|84029362|sp|Q5CD17.2|NAC77_ORYSJ	Q5CD17.2	RecName: Full=NAC domain-containing protein 77; Short=ONAC077; AltName: Full=NAC domain-containing protein 300; Short=ONAC300	32.4	3.2e-12	74.3	--	--	--	--	--	--	--	--
TRINITY_DN119706_c0_g1_i1	1210	754	38.86	763	41.5	846	39.02	0	0	0	0	0	0	402.092	-8.12867	0.415335	-19.5714	2.71201e-85	3.8277e-83	Down	gi|695026706|ref|XP_009400663.1|	PREDICTED: rapid alkalinization factor-like [Musa acuminata subsp. malaccensis]	51.2	1.6e-20	109.4	--	--	--	--	--	gi|75207425|sp|Q9SRY3.1|RLF1_ARATH	Q9SRY3.1	RecName: Full=Protein RALF-like 1; AltName: Full=Rapid alkalinization factor 1; Short=AtRALF1; Flags: Precursor	37.3	5.4e-14	80.1	--	--	--	--	--	--	--	--
TRINITY_DN108337_c0_g1_i1	1891	553	16.13	530	16.34	588	15.52	4	0.12	0	0	2	0.05	285.258	-6.99845	0.35762	-19.5695	2.81241e-85	3.96243e-83	Down	gi|720076052|ref|XP_010279510.1|	PREDICTED: serine carboxypeptidase-like 40 [Nelumbo nucifera]	70	1.8e-188	667.9	gnl|CDD|229224	KOG1282, KOG1282, KOG1282, Serine carboxypeptidases (lysosomal cathepsin A) [Amino acid transport and metabolism, Posttranslational modification, protein turnover, chaperones].	48.884	0	592	gi|1706082|sp|P52711.1|CBP23_HORVU	P52711.1	RecName: Full=Serine carboxypeptidase II-3; AltName: Full=CP-MII.3; Contains: RecName: Full=Serine carboxypeptidase II-3 chain A; Contains: RecName: Full=Serine carboxypeptidase II-3 chain B; Flags: Precursor	60.8	4.6e-161	569.3	GO:0006508	P	--	--	--	--	--	--
TRINITY_DN120042_c1_g1_i3	3190	758.69	12.11	774.6	13.07	822.5	11.95	0	0	0	0	0	0	401.323	-8.12518	0.415448	-19.5576	3.55124e-85	4.99461e-83	Down	gi|720092111|ref|XP_010245630.1|	PREDICTED: uncharacterized protein LOC104589125 [Nelumbo nucifera]	77.3	0	1155.6	--	--	--	--	--	gi|1042851736|sp|A3DH97.1|RSGI6_CLOTH	A3DH97.1	RecName: Full=Anti-sigma-I factor RsgI6; AltName: Full=Endo-1,4-beta-xylanase	39.3	3.2e-74	281.6	--	--	--	--	--	--	--	--
TRINITY_DN81066_c0_g1_i1	646	804	113.52	787	116.61	939	113.74	278	37.15	230	33.76	288	34.55	555.622	-1.76138	0.090092	-19.5508	4.0573e-85	5.69634e-83	Down	--	--	--	--	--	--	--	--	--	--	gi|302595736|sp|P85189.1|PSBP_HELAN	P85189.1	RecName: Full=Oxygen-evolving enhancer protein 2, chloroplastic; Short=OEE2; AltName: Full=23 kDa subunit of oxygen evolving system of photosystem II; AltName: Full=23 kDa thylakoid membrane protein; AltName: Full=OEC 23 kDa subunit; Flags: Precursor	56.1	0.001	45.1	--	--	--	--	--	--	--	--
TRINITY_DN110075_c0_g1_i2	1053	977	61.16	1019	67.28	1174	65.43	375	22.88	275	18.56	381	20.87	701.406	-1.7177	0.0878862	-19.5446	4.58479e-85	6.41957e-83	Down	gi|147858412|emb|CAN83511.1|	hypothetical protein VITISV_035079 [Vitis vinifera]	47.3	2.3e-68	268.1	gnl|CDD|231813	KOG3882, KOG3882, KOG3882, Tetraspanin family integral membrane protein [General function prediction only].	22.652	8.96e-12	62	gi|75248018|sp|Q8S8Q6.1|TET8_ARATH	Q8S8Q6.1	RecName: Full=Tetraspanin-8	44	8.4e-64	245.4	--	--	--	--	--	--	--	--
TRINITY_DN112776_c0_g1_i3	2446	171.37	3.69	182.91	4.17	238.88	4.67	789.32	16.84	805.29	19.07	1015.04	19.44	512.508	2.01692	0.103196	19.5446	4.58844e-85	6.41957e-83	Ups	gi|720024624|ref|XP_010263689.1|	PREDICTED: ATP-dependent DNA helicase DDM1 [Nelumbo nucifera]	69.5	6.2e-290	1005.4	gnl|CDD|228334	KOG0385, KOG0385, KOG0385, Chromatin remodeling complex WSTF-ISWI, small subunit [Transcription].	42.794	0	739	gi|75338558|sp|Q9XFH4.1|DDM1_ARATH	Q9XFH4.1	RecName: Full=ATP-dependent DNA helicase DDM1; AltName: Full=Protein CHROMATIN REMODELING 1; Short=AtCHR1; Short=CHR01; AltName: Full=Protein DECREASED DNA METHYLATION 1; Short=AtDDM1; AltName: Full=Protein SOMNIFEROUS 1; AltName: Full=SWI/SNF2-related matrix-associated actin-dependent regulator of chromatin DDM1	61.5	5.6e-260	898.3	GO:0003676	F	--	--	--	--	--	--
TRINITY_DN120595_c4_g32_i1	494	716	188.8	637	175.02	851	182.9	1	0.24	0	0	0	0	373.556	-7.89859	0.404458	-19.5288	6.24889e-85	8.71226e-83	Down	gi|255551789|ref|XP_002516940.1|	acyltransferase, putative [Ricinus communis]	53.4	2.7e-35	157.1	--	--	--	--	--	gi|75308913|sp|Q9C992.1|KCS7_ARATH	Q9C992.1	RecName: Full=3-ketoacyl-CoA synthase 7; Short=KCS-7; AltName: Full=Very long-chain fatty acid condensing enzyme 7; Short=VLCFA condensing enzyme 7	49.3	2.1e-33	143.3	GO:0016740	F	--	--	--	--	--	--
TRINITY_DN113803_c0_g3_i1	1233	231	11.6	216	11.45	256	11.52	841.8	41.41	763.41	41.58	990	43.71	528.989	1.76673	0.090511	19.5195	7.49582e-85	1.04326e-82	Ups	gi|225429402|ref|XP_002275382.1|	unnamed protein product [Vitis vinifera]	91.1	2.3e-155	557.4	gnl|CDD|228528	KOG0580, KOG0580, KOG0580, Serine/threonine protein kinase [Cell cycle control, cell division, chromosome partitioning].	65.018	1.03e-172	486	gi|75335736|sp|Q9M077.1|AUR1_ARATH	Q9M077.1	RecName: Full=Serine/threonine-protein kinase Aurora-1; Short=AtAur1; AltName: Full=Aurora-like kinase 1	86.3	2.1e-151	536.6	GO:0004674	F	--	--	--	--	--	--
TRINITY_DN89069_c0_g1_i1	1393	1685.92	72.04	1484.8	67	1826.95	70.16	728.96	30.59	548	25.48	675	25.42	1157.41	-1.45211	0.0744015	-19.5171	7.84998e-85	1.09066e-82	Down	gi|586685556|ref|XP_006841705.1|	hypothetical protein AMTR_s00003p00252470 [Amborella trichopoda]	64	2.5e-110	407.9	--	--	--	--	--	gi|75273137|sp|Q9LD44.1|NAC56_ARATH	Q9LD44.1	RecName: Full=NAC transcription factor 56; Short=AtNAC056; AltName: Full=NAC domain-containing protein 2; Short=AtNAC2; AltName: Full=Protein NAC-REGULATED SEED MORPHOLOGY 1	74	4.1e-82	306.6	--	--	--	--	--	--	--	--
TRINITY_DN145913_c0_g1_i1	1186	4	0.21	6	0.34	4	0.19	470	24.35	450	25.81	552	25.67	235.199	6.00823	0.307912	19.5128	8.5486e-85	1.18567e-82	Ups	gi|769818383|ref|XP_006838114.2|	PREDICTED: desiccation-related protein PCC13-62 [Amborella trichopoda]	71.8	6e-97	363.2	--	--	--	--	--	gi|118926|sp|P22242.1|DRPE_CRAPL	P22242.1	RecName: Full=Desiccation-related protein PCC13-62; Flags: Precursor [Craterostigma plantagineum]	57.4	2.7e-74	280.4	--	--	--	--	--	--	--	--
TRINITY_DN115810_c2_g2_i3	1993	1046	28.65	993	28.74	1179.97	29.26	2434	65.85	2119.93	63.64	2716	65.96	1695.06	1.06755	0.0547151	19.511	8.8552e-85	1.22607e-82	Ups	gi|719972929|ref|XP_010278943.1|	PREDICTED: cytochrome P450 94A2-like [Nelumbo nucifera]	60.7	4e-154	553.9	gnl|CDD|228107	KOG0157, KOG0157, KOG0157, Cytochrome P450 CYP4/CYP19/CYP26 subfamilies [Secondary metabolites biosynthesis, transport and catabolism, Lipid transport and metabolism].	31.078	4.53e-120	374	gi|17366433|sp|P98188.1|C94A2_VICSA	P98188.1	RecName: Full=Cytochrome P450 94A2; AltName: Full=P450-dependent fatty acid omega-hydroxylase [Vicia sativa]	54.7	1.8e-139	497.7	--	--	K13407	CYP94A1	fatty acid omega-hydroxylase	EC:1.14.-	1	ko00073 Cutin, suberine and wax biosynthesis;
TRINITY_DN112454_c1_g3_i1	1428	369	15.27	335	14.64	343	12.76	20	0.81	17	0.77	18	0.66	187.23	-4.19465	0.215019	-19.5083	9.341e-85	1.2911e-82	Down	gi|221053612|ref|XP_002258180.1|	vacuolar protein sorting-associated protein 9, putative [Plasmodium knowlesi strain H]	53.7	0.0047	51.6	--	--	--	--	--	--	--	--	--	--	--	--	--	--	--	--	--	--	--
TRINITY_DN102879_c0_g1_i1	950	84	6.12	74	5.68	77	4.97	504	35.66	544	42.53	587	37.28	299.844	2.65958	0.136493	19.4851	1.46858e-84	2.02637e-82	Ups	gi|720005673|ref|XP_010257729.1|	PREDICTED: glutathione transferase GST 23-like [Nelumbo nucifera]	64.1	6.1e-76	293.1	gnl|CDD|228355	KOG0406, KOG0406, KOG0406, Glutathione S-transferase [Posttranslational modification, protein turnover, chaperones].	44.156	8.76e-65	207	gi|416651|sp|Q03664.1|GSTX3_TOBAC	Q03664.1	RecName: Full=Probable glutathione S-transferase; AltName: Full=Auxin-induced protein PCNT103	41.3	1.4e-41	171.4	--	--	K00799	GST, gst	glutathione S-transferase	EC:2.5.1.18	1	ko00480 Glutathione metabolism;
TRINITY_DN116646_c0_g3_i1	1274	137.02	6.59	117.85	5.98	143.57	6.19	684.94	32.27	715.92	37.35	717.06	30.32	405.32	2.28917	0.117536	19.4763	1.74493e-84	2.40353e-82	Ups	gi|719981488|ref|XP_010250140.1|	PREDICTED: axial regulator YABBY 5-like isoform X3 [Nelumbo nucifera]	81.4	2.1e-79	305.1	--	--	--	--	--	gi|75244351|sp|Q8GW46.1|YAB5_ARATH	Q8GW46.1	RecName: Full=Axial regulator YABBY 5	73.1	1.5e-62	241.5	--	--	--	--	--	--	--	--
TRINITY_DN29579_c0_g1_i1	859	1643	140.02	1514	135.87	1884	141.39	695	57.24	690	62.72	853	63.06	1209.21	-1.27061	0.0652561	-19.4712	1.92727e-84	2.65014e-82	Down	gi|225424448|ref|XP_002281627.1|	unnamed protein product [Vitis vinifera]	55.2	1e-61	245.7	gnl|CDD|229560	KOG1619, KOG1619, KOG1619, Cytochrome b [Energy production and conversion].	41.232	3.57e-69	217	gi|385178608|sp|A3A9H6.1|ACET1_ORYSJ	A3A9H6.1	RecName: Full=Probable ascorbate-specific transmembrane electron transporter 1; AltName: Full=Cytochrome b561-1	45.4	2e-55	217.2	--	--	--	--	--	--	--	--
TRINITY_DN119882_c1_g1_i2	3143	540.95	8.78	469.89	8.06	510.98	7.55	3	0.05	1	0.02	4	0.06	260.317	-6.6922	0.343807	-19.465	2.17639e-84	2.98758e-82	Down	--	--	--	--	--	--	--	--	--	--	--	--	--	--	--	--	--	--	--	--	--	--	--	--
TRINITY_DN115019_c0_g1_i1	3585	239	3.35	243	3.61	271	3.46	901	12.55	795	12.3	1002	12.53	554.48	1.72499	0.088688	19.4501	2.90824e-84	3.98538e-82	Ups	gi|225456008|ref|XP_002279228.1|	PREDICTED: kinesin-like protein NACK1 [Vitis vinifera]	70.4	0	1297.3	gnl|CDD|228191	KOG0242, KOG0242, KOG0242, Kinesin-like protein [Cytoskeleton].	35.773	1.33e-175	551	gi|75303646|sp|Q8S950.1|NACK1_TOBAC	Q8S950.1	RecName: Full=Kinesin-like protein NACK1; AltName: Full=NPK1-activating kinesin-1	66.9	0	1218	GO:0005874	C	--	--	--	--	--	--
TRINITY_DN117938_c0_g1_i2	3220	728.53	11.5	673.92	11.26	867.79	12.48	0	0	0	0	0	0	385.069	-8.07303	0.416541	-19.3811	1.11384e-83	1.52118e-81	Down	gi|719965816|ref|XP_010257576.1|	PREDICTED: granule-bound starch synthase 2, chloroplastic/amyloplastic-like [Nelumbo nucifera]	67.1	1.3e-295	1024.6	gnl|CDD|229055	KOG1111, KOG1111, KOG1111, N-acetylglucosaminyltransferase complex, subunit PIG-A/SPT14, required for phosphatidylinositol biosynthesis/Sulfolipid synthase [Cell wall/membrane/envelope biogenesis, Posttranslational modification, protein turnover, chaperones, Lipid transport and metabolism].	26.108	5.05e-07	51.6	gi|57015403|sp|Q43847.3|SSY2_SOLTU	Q43847.3	RecName: Full=Granule-bound starch synthase 2, chloroplastic/amyloplastic; AltName: Full=Granule-bound starch synthase II; Short=GBSS-II; Short=SS II; Flags: Precursor	67.5	4.7e-283	975.3	GO:0009011	F	K00703	glgA	starch synthase	EC:2.4.1.21	3	ko00500 Starch and sucrose metabolism;ko01100 Metabolic pathways;ko01110 Biosynthesis of secondary metabolites;
TRINITY_DN96896_c0_g1_i1	1059	2455.36	152.47	2541.05	166.41	2563.24	141.72	1151.47	69.71	1102.09	73.78	1239.41	67.34	1843.3	-1.21536	0.0627481	-19.3688	1.41489e-83	1.92904e-81	Down	gi|743767118|ref|XP_010913810.1|	chitinase-like protein [Elaeis guineensis]	75.9	2.9e-58	234.6	gnl|CDD|232667	KOG4742, KOG4742, KOG4742, Predicted chitinase [General function prediction only].	38.333	2.61e-36	134	gi|75191903|sp|Q9MA41.1|CTL1_ARATH	Q9MA41.1	RecName: Full=Chitinase-like protein 1; Short=AtCTL1; AltName: Full=Protein ANION ALTERED ROOT MORPHOLOGY; AltName: Full=Protein ECTOPIC DEPOSITION OF LIGNIN IN PITH 1; AltName: Full=Protein ECTOPIC ROOT HAIR 2; AltName: Full=Protein POM-POM1; AltName: Full=Protein SENSITIVE TO HOT TEMPERATURES 2; Flags: Precursor	77.7	3e-53	210.3	--	--	--	--	--	--	--	--
TRINITY_DN108359_c3_g1_i2	3251	1707	26.67	1566	25.88	1642	23.36	726	11.26	629	10.83	813	11.31	1179.69	-1.28517	0.066365	-19.3652	1.51849e-83	2.06677e-81	Down	gi|720071383|ref|XP_010278047.1|	PREDICTED: probable alpha,alpha-trehalose-phosphate synthase [UDP-forming] 9 [Nelumbo nucifera]	79.8	0	1424.5	gnl|CDD|228996	KOG1050, KOG1050, KOG1050, Trehalose-6-phosphate synthase component TPS1 and related subunits [Carbohydrate transport and metabolism].	51.02	0	958	gi|75180323|sp|Q9LRA7.1|TPS9_ARATH	Q9LRA7.1	RecName: Full=Probable alpha,alpha-trehalose-phosphate synthase [UDP-forming] 9; AltName: Full=Trehalose-6-phosphate synthase 9; Short=AtTPS9	66.9	0	1215.3	--	--	K16055	TPS	trehalose 6-phosphate synthase/phosphatase	EC:2.4.1.15 3.1.3.12	2	ko00500 Starch and sucrose metabolism;ko01100 Metabolic pathways;
TRINITY_DN103369_c1_g1_i1	1301	11	0.51	17	0.84	30	1.26	368	16.87	373	18.94	450	18.51	198.174	4.10475	0.212024	19.3598	1.68507e-83	2.28961e-81	Ups	gi|720041893|ref|XP_010269058.1|	PREDICTED: 1-aminocyclopropane-1-carboxylate oxidase 5 [Nelumbo nucifera]	78.9	3.8e-137	496.9	gnl|CDD|228093	KOG0143, KOG0143, KOG0143, Iron/ascorbate family oxidoreductases [Secondary metabolites biosynthesis, transport and catabolism, General function prediction only].	38.535	7.06e-105	315	gi|25452792|sp|Q9FR99.1|ACCO_MUSAC	Q9FR99.1	RecName: Full=1-aminocyclopropane-1-carboxylate oxidase; Short=ACC oxidase; AltName: Full=Ethylene-forming enzyme; Short=EFE	71.9	1.2e-123	444.5	--	--	--	--	--	--	--	--
TRINITY_DN119751_c4_g2_i4	2667	987.45	19.27	990.69	20.45	952.18	16.89	283.06	5.47	283.57	6.09	277.18	4.81	634.899	-1.88438	0.0973816	-19.3505	2.02008e-83	2.74017e-81	Down	gi|1035902438|gb|OAY32038.1|	hypothetical protein MANES_14G161600 [Manihot esculenta]	79.4	0	1129	gnl|CDD|228471	KOG0523, KOG0523, KOG0523, Transketolase [Carbohydrate transport and metabolism].	30.428	0	640	gi|75225072|sp|Q6YU51.1|DXS2_ORYSJ	Q6YU51.1	RecName: Full=Probable 1-deoxy-D-xylulose-5-phosphate synthase 2, chloroplastic; Short=1-deoxyxylulose-5-phosphate synthase; Short=DXP synthase; Short=DXPS; Flags: Precursor	74.4	2.0e-311	1069.3	GO:0016114	P	K01662	dxs	1-deoxy-D-xylulose-5-phosphate synthase	EC:2.2.1.7	4	ko00730 Thiamine metabolism;ko00900 Terpenoid backbone biosynthesis;ko01100 Metabolic pathways;ko01110 Biosynthesis of secondary metabolites;
TRINITY_DN110768_c0_g1_i1	1504	1612	62.41	1674	68.46	1954	68.13	773	29.44	684	28.87	851	29.09	1255.46	-1.28313	0.0663683	-19.3335	2.80674e-83	3.80081e-81	Down	gi|590682870|ref|XP_007041456.1|	Uncharacterized protein isoform 1 [Theobroma cacao]	53.9	2e-113	418.3	--	--	--	--	--	--	--	--	--	--	--	--	--	--	--	--	--	--	--
TRINITY_DN104822_c0_g1_i1	1130	602	34.1	608	36.33	752	38.02	2	0.11	0	0	0	0	333.298	-7.62707	0.395048	-19.3067	4.71857e-83	6.37898e-81	Down	gi|294462897|gb|ADE76989.1|	unknown [Picea sitchensis]	41.5	1.7e-24	122.5	--	--	--	--	--	gi|84029362|sp|Q5CD17.2|NAC77_ORYSJ	Q5CD17.2	RecName: Full=NAC domain-containing protein 77; Short=ONAC077; AltName: Full=NAC domain-containing protein 300; Short=ONAC300	31.2	7.3e-13	76.3	--	--	--	--	--	--	--	--
TRINITY_DN120347_c6_g1_i3	1781	1947	61.07	1898	62.91	2243	63.58	974	30.14	881	30.23	1150	31.94	1508.52	-1.12184	0.0581532	-19.2911	6.37581e-83	8.60488e-81	Down	gi|590562610|ref|XP_007009134.1|	UDP-Glycosyltransferase superfamily protein, putative [Theobroma cacao]	52.7	1.2e-128	469.2	gnl|CDD|229134	KOG1192, KOG1192, KOG1192, UDP-glucuronosyl and UDP-glucosyl transferase [Carbohydrate transport and metabolism, Energy production and conversion].	32.051	1.66e-44	165	gi|678019180|sp|U3UA11.1|UGT7_CATRO	U3UA11.1	RecName: Full=UDP-glucose iridoid glucosyltransferase; AltName: Full=UDP-glucose glucosyltransferase 7; Short=CrUGT7; AltName: Full=UDP-glycosyltransferase 76A2 [Catharanthus roseus]	45.9	1e-101	372.1	--	--	--	--	--	--	--	--
TRINITY_DN111957_c0_g1_i3	848	574	49.94	562.46	51.53	705	53.97	1	0.08	0	0	2	0.15	312.784	-7.42916	0.385229	-19.285	7.1736e-83	9.6653e-81	Down	gi|719979325|ref|XP_010249435.1|	PREDICTED: mavicyanin-like [Nelumbo nucifera]	64.2	9.7e-33	149.4	--	--	--	--	--	gi|115502384|sp|Q9SK27.2|ENL1_ARATH	Q9SK27.2	RecName: Full=Early nodulin-like protein 1; AltName: Full=Phytocyanin-like protein; Flags: Precursor	45.3	2.3e-19	97.4	GO:0009055	F	--	--	--	--	--	--
TRINITY_DN11488_c0_g1_i1	1228	516	26.06	447	23.83	555	25.1	5	0.25	2	0.11	0	0	258.785	-6.77281	0.351323	-19.278	8.21825e-83	1.10542e-80	Down	gi|802639528|ref|XP_012078422.1|	hypothetical protein JCGZ_13114 [Jatropha curcas]	73.2	1.2e-95	359	--	--	--	--	--	gi|75217067|sp|Q9ZVY7.1|OBP1A_ARATH	Q9ZVY7.1	RecName: Full=Oil body-associated protein 1A	67.3	6.8e-89	328.9	--	--	--	--	--	--	--	--
TRINITY_DN97936_c0_g1_i2	2172	198	4.9	203	5.31	179	4.01	788	19.28	716	19.44	960	21.08	487.566	1.95883	0.101735	19.2541	1.30323e-82	1.75002e-80	Ups	gi|590572648|ref|XP_007011905.1|	Alpha/beta-Hydrolases superfamily protein [Theobroma cacao]	76.5	2.9e-206	727.2	gnl|CDD|229224	KOG1282, KOG1282, KOG1282, Serine carboxypeptidases (lysosomal cathepsin A) [Amino acid transport and metabolism, Posttranslational modification, protein turnover, chaperones].	52.174	0	610	gi|57012621|sp|Q9M099.1|SCP24_ARATH	Q9M099.1	RecName: Full=Serine carboxypeptidase 24; AltName: Full=Bri1 suppressor 1; AltName: Full=Carboxypeptidase D; AltName: Full=Serine carboxypeptidase II; Contains: RecName: Full=Serine carboxypeptidase 24 chain A; AltName: Full=Serine carboxypeptidase II chain A; Contains: RecName: Full=Serine carboxypeptidase 24 chain B; AltName: Full=Serine carboxypeptidase II chain B; Flags: Precursor	75.8	7.5e-200	698.4	--	--	--	--	--	--	--	--
TRINITY_DN106142_c1_g1_i1	1107	1819	106.04	1767	108.67	1928	100.26	906	51.57	790	49.75	982	50.17	1362.08	-1.14508	0.0595014	-19.2446	1.5666e-82	2.10016e-80	Down	gi|769798644|ref|XP_011627383.1|	PREDICTED: leucine-rich repeat extensin-like protein 3 [Amborella trichopoda]	69.4	3e-05	58.5	--	--	--	--	--	--	--	--	--	--	--	--	--	--	--	--	--	--	--
TRINITY_DN120863_c3_g8_i9	1597	394.26	14.15	318.62	12.08	336.53	10.89	13.46	0.48	15.6	0.61	12.38	0.39	185.459	-4.55971	0.237127	-19.2289	2.11877e-82	2.83566e-80	Down	gi|641813401|gb|KDO37598.1|	hypothetical protein CISIN_1g008238mg [Citrus sinensis]	40.8	2e-79	305.4	gnl|CDD|229129	KOG1187, KOG1187, KOG1187, Serine/threonine protein kinase [Signal transduction mechanisms].	49.6	4.42e-39	147	gi|75333386|sp|Q9C5S9.1|CRK6_ARATH	Q9C5S9.1	RecName: Full=Cysteine-rich receptor-like protein kinase 6; Short=Cysteine-rich RLK6; AltName: Full=Receptor-like protein kinase 5; Flags: Precursor	37.2	4e-73	276.9	--	--	--	--	--	--	--	--
TRINITY_DN101359_c0_g2_i1	1392	34	1.45	31	1.4	29	1.11	399	16.76	334	15.54	483	18.21	207.211	3.48796	0.181544	19.2127	2.89651e-82	3.87007e-80	Ups	gi|720036591|ref|XP_010267402.1|	PREDICTED: uncharacterized protein At3g28850 [Nelumbo nucifera]	48.4	7.4e-62	246.9	gnl|CDD|230763	KOG2824, KOG2824, KOG2824, Glutaredoxin-related protein [Posttranslational modification, protein turnover, chaperones].	48.594	1.2e-80	258	gi|75273210|sp|Q9LH89.1|Y3885_ARATH	Q9LH89.1	RecName: Full=Uncharacterized protein At3g28850	42.1	1.1e-31	139	--	--	--	--	--	--	--	--
TRINITY_DN112917_c0_g1_i1	921	362	27.66	301	24.23	353	23.85	16	1.19	8	0.65	20	1.33	179.462	-4.43523	0.231039	-19.1969	3.93202e-82	5.2449e-80	Down	gi|802770138|ref|XP_012090551.1|	hypothetical protein JCGZ_26347 [Jatropha curcas]	52.1	3.2e-37	164.5	--	--	--	--	--	--	--	--	--	--	--	--	--	--	--	--	--	--	--
TRINITY_DN119231_c2_g1_i1	4596	7	0.07	8	0.09	4	0.04	426	4.54	356	4.21	541	5.17	210.841	5.54912	0.289172	19.1897	4.51638e-82	6.01437e-80	Ups	gi|848853669|ref|XP_012844633.1|	PREDICTED: uncharacterized protein LOC105964676 [Erythranthe guttata]	33.1	5.7e-10	76.3	--	--	--	--	--	--	--	--	--	--	--	--	--	--	--	--	--	--	--
TRINITY_DN119572_c5_g15_i1	2329	1057.67	24.12	944.59	22.77	1065.24	22.04	335.46	7.57	320.71	8.03	445.63	9.03	695.23	-1.57852	0.0823081	-19.1782	5.62842e-82	7.48281e-80	Down	--	--	--	--	--	--	--	--	--	--	--	--	--	--	--	--	--	--	--	--	--	--	--	--
TRINITY_DN45870_c0_g1_i1	1858	1437	42.81	1391	43.8	1674	45.11	645	18.97	614	20.03	725	19.14	1078.82	-1.28014	0.0667606	-19.1751	5.976e-82	7.93175e-80	Down	gi|225423955|ref|XP_002282387.1|	hypothetical protein VITISV_025473 [Vitis vinifera]	38.5	7.9e-19	104.4	--	--	--	--	--	--	--	--	--	--	--	--	--	--	--	--	--	--	--
TRINITY_DN111682_c0_g2_i2	1444	660.73	26.95	675.96	29.12	809.46	29.7	0	0	0	0	0	0	364.496	-8.00336	0.417923	-19.1503	9.62073e-82	1.27482e-79	Down	gi|702444393|ref|XP_010024280.1|	hypothetical protein EUGRSUZ_H03461 [Eucalyptus grandis]	59.8	4.9e-77	297.4	--	--	--	--	--	gi|126078|sp|P09444.1|LEA34_GOSHI	P09444.1	RecName: Full=Late embryogenesis abundant protein D-34; Short=LEA D-34 [Gossypium hirsutum]	57.9	7.7e-76	285.8	--	--	--	--	--	--	--	--
TRINITY_DN98887_c0_g2_i1	809	428	40.22	341	33.73	483	39.8	7	0.63	1	0.1	6	0.49	213.996	-5.96945	0.311772	-19.1468	1.02867e-81	1.36082e-79	Down	gi|719972636|ref|XP_010278084.1|	PREDICTED: glucose and ribitol dehydrogenase [Nelumbo nucifera]	80.3	6.1e-85	322.8	gnl|CDD|228672	KOG0725, KOG0725, KOG0725, Reductases with broad range of substrate specificities [General function prediction only].	32.864	9.5e-59	189	gi|75309952|sp|Q9FZ42.1|GRDH1_ARATH	Q9FZ42.1	RecName: Full=Glucose and ribitol dehydrogenase homolog 1	78.7	8.7e-85	314.7	--	--	--	--	--	--	--	--
TRINITY_DN13323_c0_g1_i1	948	707	51.69	658	50.7	763	49.41	0	0	0	0	0	0	361.723	-7.99835	0.417755	-19.146	1.04413e-81	1.37899e-79	Down	gi|720005844|ref|XP_010257784.1|	PREDICTED: thaumatin-like protein [Nelumbo nucifera]	64.8	4.1e-88	333.6	--	--	--	--	--	gi|27735265|sp|P50699.2|TLPH_ARATH	P50699.2	RecName: Full=Thaumatin-like protein; Flags: Precursor	59	5.4e-78	292.4	--	--	--	--	--	--	--	--
TRINITY_DN107289_c1_g2_i1	1341	237	10.64	221	10.48	243	9.8	832	36.67	768	37.49	936	37.02	520.526	1.73924	0.0908779	19.1382	1.21433e-81	1.60114e-79	Ups	gi|1025233191|ref|XP_016484678.1|	PREDICTED: syntaxin-related protein KNOLLE-like [Nicotiana tabacum]	72.2	2.8e-111	411	gnl|CDD|228756	KOG0810, KOG0810, KOG0810, SNARE protein Syntaxin 1 and related proteins [Intracellular trafficking, secretion, and vesicular transport].	36.62	1.72e-93	291	gi|2501102|sp|Q42374.1|SY111_ARATH	Q42374.1	RecName: Full=Syntaxin-related protein KNOLLE; AltName: Full=Syntaxin-111; Short=AtSYP111	62.4	9e-95	348.6	--	--	K08486	STX1B_2_3	syntaxin 1B/2/3	--	1	ko04130 SNARE interactions in vesicular transport;
TRINITY_DN87716_c1_g1_i1	1726	190	6.19	145	4.99	185	5.45	791	25.42	639	22.77	838	24.17	446.218	2.00281	0.104675	19.1336	1.32598e-81	1.74548e-79	Ups	gi|743768730|ref|XP_010914643.1|	PREDICTED: serine carboxypeptidase-like 33 [Elaeis guineensis]	68.8	1.7e-188	667.9	gnl|CDD|229224	KOG1282, KOG1282, KOG1282, Serine carboxypeptidases (lysosomal cathepsin A) [Amino acid transport and metabolism, Posttranslational modification, protein turnover, chaperones].	42.95	0	568	gi|334302854|sp|Q9LSM9.2|SCP33_ARATH	Q9LSM9.2	RecName: Full=Serine carboxypeptidase-like 33; Flags: Precursor	59.4	1.3e-157	557.8	--	--	--	--	--	--	--	--
TRINITY_DN109140_c0_g1_i1	2901	495	8.78	511	9.59	506	8.17	1462	25.72	1243	24.29	1612	25.46	939.537	1.39857	0.0731289	19.1247	1.57156e-81	2.06537e-79	Ups	gi|719978671|ref|XP_010249237.1|	PREDICTED: histone-lysine N-methyltransferase, H3 lysine-9 specific SUVH4 isoform X2 [Nelumbo nucifera]	62	3.6e-260	906.7	gnl|CDD|229026	KOG1082, KOG1082, KOG1082, Histone H3 (Lys9) methyltransferase SUV39H1/Clr4, required for transcriptional silencing [Chromatin structure and dynamics, Transcription].	35.065	6.15e-74	261	gi|30580520|sp|Q8GZB6.2|SUVH4_ARATH	Q8GZB6.2	RecName: Full=Histone-lysine N-methyltransferase, H3 lysine-9 specific SUVH4; AltName: Full=Histone H3-K9 methyltransferase 4; Short=H3-K9-HMTase 4; AltName: Full=Protein KRYPTONITE; AltName: Full=Protein SET DOMAIN GROUP 33; AltName: Full=Suppressor of variegation 3-9 homolog protein 4; Short=Su(var)3-9 homolog protein 4	63.6	1.8e-193	677.6	--	--	K11420	EHMT	euchromatic histone-lysine N-methyltransferase	EC:2.1.1.43	1	ko00310 Lysine degradation;
TRINITY_DN94165_c0_g1_i1	1234	19	0.95	25	1.32	41	1.84	422	20.74	370	20.13	421	18.57	206.784	3.6309	0.190116	19.0983	2.60624e-81	3.41955e-79	Ups	gi|720004304|ref|XP_010257283.1|	PREDICTED: protein TRANSPARENT TESTA 1-like [Nelumbo nucifera]	85	5.1e-115	423.3	gnl|CDD|230401	KOG2462, KOG2462, KOG2462, C2H2-type Zn-finger protein [Transcription].	25.833	3.74e-06	46.2	gi|75337752|sp|Q9SVY1.1|ZWIP2_ARATH	Q9SVY1.1	RecName: Full=Zinc finger protein WIP2; AltName: Full=Protein NO TRANSMITTING TRACT; AltName: Full=WIP-domain protein 2; Short=AtWIP2	72	4.7e-106	386	--	--	--	--	--	--	--	--
TRINITY_DN117520_c2_g2_i1	1272	240.91	11.61	207.85	10.57	257.73	11.13	877.52	41.43	971.45	50.79	1007.25	42.68	574.507	1.90379	0.099827	19.0709	4.4069e-81	5.76326e-79	Ups	gi|720033001|ref|XP_010266291.1|	PREDICTED: cell division control protein 2 homolog D [Nelumbo nucifera]	85.3	3e-155	557	gnl|CDD|228542	KOG0594, KOG0594, KOG0594, Protein kinase PCTAIRE and related kinases [General function prediction only].	56.913	1.15e-169	484	gi|152013425|sp|Q8LG64.2|CKB22_ARATH	Q8LG64.2	RecName: Full=Cyclin-dependent kinase B2-2; Short=CDKB2;2	82	8.7e-148	524.6	--	--	--	--	--	--	--	--
TRINITY_DN118954_c1_g1_i3	1501	771.62	29.95	692.95	28.41	650.63	22.74	0	0	0	0	0	0	361.382	-7.98031	0.418998	-19.0462	7.06861e-81	9.22915e-79	Down	gi|255557453|ref|XP_002519757.1|	multidrug resistance protein 1, 2, putative [Ricinus communis]	70.1	6.1e-163	582.8	gnl|CDD|228006	KOG0055, KOG0055, KOG0055, Multidrug/pheromone exporter, ABC superfamily [Secondary metabolites biosynthesis, transport and catabolism].	55.847	0	591	gi|378405145|sp|Q9M0M2.2|AB9B_ARATH	Q9M0M2.2	RecName: Full=ABC transporter B family member 9; Short=ABC transporter ABCB.9; Short=AtABCB9; AltName: Full=Multidrug resistance protein 9; AltName: Full=P-glycoprotein 9	66	2.4e-152	540	GO:0015411	F	--	--	--	--	--	--
TRINITY_DN119176_c8_g4_i2	3699	631	8.55	551	7.9	637	7.87	0	0	1	0.01	1	0.01	309.541	-7.53659	0.396277	-19.0185	1.199e-80	1.56293e-78	Down	--	--	--	--	--	--	--	--	--	--	--	--	--	--	--	--	--	--	--	--	--	--	--	--
TRINITY_DN146844_c0_g1_i1	1036	116	7.44	120	8.11	130.36	7.43	729.06	45.52	530.2	36.61	719.73	40.34	374.467	2.30058	0.121015	19.0107	1.39176e-80	1.81125e-78	Ups	gi|147857446|emb|CAN78649.1|	hypothetical protein VITISV_036363 [Vitis vinifera]	44.3	2.9e-10	75.1	--	--	--	--	--	--	--	--	--	--	--	--	--	--	--	--	--	--	--
TRINITY_DN100378_c0_g1_i1	712	374	43.88	425	52.41	429	43.66	3	0.34	4	0.49	6	0.6	211.474	-6.01815	0.316918	-18.9896	2.0793e-80	2.70164e-78	Down	gi|769795714|ref|XP_006857945.2|	PREDICTED: protein HOTHEAD [Amborella trichopoda]	78.8	4.5e-108	399.4	gnl|CDD|229180	KOG1238, KOG1238, KOG1238, Glucose dehydrogenase/choline dehydrogenase/mandelonitrile lyase (GMC oxidoreductase family) [General function prediction only].	40.784	7.99e-101	295	gi|62900124|sp|Q9S746.1|HTH_ARATH	Q9S746.1	RecName: Full=Protein HOTHEAD; AltName: Full=Protein ADHESION OF CALYX EDGES; Flags: Precursor	58.8	4.8e-79	295.4	--	--	--	--	--	--	--	--
TRINITY_DN115169_c3_g22_i1	1214	214	10.98	220	11.91	215	9.87	835	41.94	707	39.31	968	43.63	506.186	1.82712	0.09627	18.9792	2.53654e-80	3.29041e-78	Ups	gi|381356182|gb|AFG26324.1|	4-coumarate-CoA ligase [Cinnamomum osmophloeum]	76.5	6e-169	602.4	gnl|CDD|229119	KOG1176, KOG1176, KOG1176, Acyl-CoA synthetase [Lipid transport and metabolism].	38.741	1.26e-127	380	gi|18266852|sp|P31687.2|4CL2_SOYBN	P31687.2	RecName: Full=4-coumarate--CoA ligase 2; Short=4CL 2; AltName: Full=4-coumaroyl-CoA synthase 2; AltName: Full=Clone 4CL16	71.5	4.7e-159	562	--	--	K01904	4CL	4-coumarate--CoA ligase	EC:6.2.1.12	5	ko00130 Ubiquinone and other terpenoid-quinone biosynthesis;ko00360 Phenylalanine metabolism;ko00940 Phenylpropanoid biosynthesis;ko01100 Metabolic pathways;ko01110 Biosynthesis of secondary metabolites;
TRINITY_DN120042_c0_g1_i2	1417	665	27.79	566	24.98	685	25.74	0	0	0	0	1	0.04	325.514	-7.72795	0.407356	-18.971	2.9624e-80	3.83662e-78	Down	gi|702360865|ref|XP_010059836.1|	hypothetical protein EUGRSUZ_F00108 [Eucalyptus grandis]	71.4	1.2e-152	548.5	--	--	--	--	--	gi|1042851736|sp|A3DH97.1|RSGI6_CLOTH	A3DH97.1	RecName: Full=Anti-sigma-I factor RsgI6; AltName: Full=Endo-1,4-beta-xylanase	37.1	8.4e-67	255.8	--	--	--	--	--	--	--	--
TRINITY_DN103116_c1_g1_i2	1427	1157.12	47.92	932.85	40.8	1245.04	46.37	2612.66	106.32	2434.81	109.79	2895.25	105.75	1822.95	1.14924	0.0606174	18.9588	3.73294e-80	4.82675e-78	Ups	gi|58700408|gb|AAW80918.1|	putative plasma membrane intrinsic protein [Astragalus membranaceus]	85.7	3.9e-135	490.3	gnl|CDD|228172	KOG0223, KOG0223, KOG0223, Aquaporin (major intrinsic protein family) [Carbohydrate transport and metabolism].	48.606	1.56e-107	329	gi|32363271|sp|P93004.2|PIP27_ARATH	P93004.2	RecName: Full=Aquaporin PIP2-7; AltName: Full=Plasma membrane intrinsic protein 2-7; Short=AtPIP2;7; AltName: Full=Plasma membrane intrinsic protein 3; AltName: Full=Salt stress-induced major intrinsic protein; Contains: RecName: Full=Aquaporin PIP2-7, N-terminally processed	86.1	2e-137	490.3	GO:0005634	C	--	--	--	--	--	--
TRINITY_DN95789_c0_g1_i1	1547	344.22	12.86	293.09	11.57	345.49	11.63	19.71	0.72	20.75	0.85	24.39	0.8	177.173	-3.88587	0.205333	-18.9248	7.13119e-80	9.2059e-78	Down	gi|720007392|ref|XP_010258290.1|	PREDICTED: NAC domain-containing protein 100-like [Nelumbo nucifera]	64.7	5.6e-127	463.4	--	--	--	--	--	gi|75171471|sp|Q9FLJ2.1|NC100_ARATH	Q9FLJ2.1	RecName: Full=NAC domain-containing protein 100; Short=ANAC100; Short=AtNAC5	55.6	6.7e-102	372.5	--	--	--	--	--	--	--	--
TRINITY_DN116950_c0_g5_i1	872	318	26.46	347	30.41	349	25.6	17	1.37	22	1.95	30	2.17	183.797	-3.85604	0.203803	-18.9204	7.74797e-80	9.97e-78	Down	gi|719986923|ref|XP_010251854.1|	PREDICTED: transcription factor GAMYB [Nelumbo nucifera]	73.5	5.8e-97	362.8	gnl|CDD|227999	KOG0048, KOG0048, KOG0048, Transcription factor, Myb superfamily [Transcription].	36.224	3.65e-70	220	gi|158512823|sp|A2WW87.1|GAM1_ORYSI	A2WW87.1	RecName: Full=Transcription factor GAMYB; AltName: Full=OsGAMyb	56.6	1.4e-67	257.7	--	--	--	--	--	--	--	--
TRINITY_DN102989_c1_g1_i3	838	610	54.1	508	47.44	674	52.55	0	0	2	0.19	0	0	304.025	-7.50951	0.397024	-18.9145	8.65911e-80	1.11246e-77	Down	gi|720011756|ref|XP_010259661.1|	PREDICTED: glutathione S-transferase F13 [Nelumbo nucifera]	67	1.4e-79	305.1	gnl|CDD|228813	KOG0867, KOG0867, KOG0867, Glutathione S-transferase [Posttranslational modification, protein turnover, chaperones].	37.037	1.15e-62	200	gi|75335711|sp|Q9LZI9.1|GSTFD_ARATH	Q9LZI9.1	RecName: Full=Glutathione S-transferase F13; Short=AtGSTF13; AltName: Full=GST class-phi member 13	57.4	9.4e-66	251.5	GO:0016740	F	--	--	--	--	--	--
TRINITY_DN122318_c12_g1_i10	3835	2304.97	30.03	1959.01	27	2663.74	31.64	8431.17	109.11	8292.8	119.23	11477.4	133.31	5610.21	1.90403	0.10067	18.9137	8.80035e-80	1.1288e-77	Ups	--	--	--	--	--	--	--	--	--	--	--	--	--	--	--	--	--	--	--	--	--	--	--	--
TRINITY_DN98583_c0_g1_i1	1306	947	44.04	874	42.91	1096	45.73	277	12.63	321	16.22	315	12.9	640.529	-1.75989	0.0931803	-18.8869	1.46059e-79	1.87046e-77	Down	gi|720014215|ref|XP_010260425.1|	PREDICTED: uncharacterized protein LOC104599544 [Nelumbo nucifera]	35.7	1.3e-23	119.8	--	--	--	--	--	--	--	--	--	--	--	--	--	--	--	--	--	--	--
TRINITY_DN113121_c2_g1_i1	1490	253.8	9.94	237.65	9.83	251.72	8.88	842.78	32.47	812.07	34.68	970.2	33.55	542.295	1.70356	0.0902147	18.8833	1.56394e-79	1.99963e-77	Ups	gi|294460336|gb|ADE75749.1|	unknown [Picea sitchensis]	56.2	1.1e-76	296.2	gnl|CDD|231046	KOG3108, KOG3108, KOG3108, Single-stranded DNA-binding replication protein A (RPA), medium (30 kD) subunit [Replication, recombination and repair].	35.517	6.14e-55	192	gi|75338841|sp|Q9ZQ19.2|RFA2A_ARATH	Q9ZQ19.2	RecName: Full=Replication protein A 32 kDa subunit A; Short=AtRPA32A; Short=RP-A p32 A; AltName: Full=DNA replication protein A2 subunit A; AltName: Full=Protein SUPPRESSOR OF ROS1; AltName: Full=Replication factor A protein 2 A; Short=AtRPA2 A; Short=RF-A protein 2 A; AltName: Full=Replicon protein A2 A	41.8	8.3e-57	222.6	--	--	--	--	--	--	--	--
TRINITY_DN97838_c2_g1_i1	4270	385	4.46	313	3.84	341	3.61	1143	13.17	1065	13.63	1208	12.49	718.833	1.60636	0.0851669	18.8613	2.37238e-79	3.02845e-77	Ups	gi|743806087|ref|XP_010927594.1|	PREDICTED: structural maintenance of chromosomes protein 2-1-like [Elaeis guineensis]	75.2	0	1701.4	gnl|CDD|228879	KOG0933, KOG0933, KOG0933, Structural maintenance of chromosome protein 2 (chromosome condensation complex Condensin, subunit E) [Chromatin structure and dynamics, Cell cycle control, cell division, chromosome partitioning].	58.582	0	1526	gi|146325733|sp|Q9C5Y4.2|SMC21_ARATH	Q9C5Y4.2	RecName: Full=Structural maintenance of chromosomes protein 2-1; Short=AtSMC2-1; AltName: Full=Chromosome-associated protein E-1; Short=AtCAP-E1; AltName: Full=Protein TITAN 3	68.3	0	1550.8	GO:0005634	C	--	--	--	--	--	--
TRINITY_DN120490_c8_g2_i7	2975	583.1	10.06	549.46	10.02	563.06	8.84	140.88	2.41	115.9	2.2	136.68	2.1	351.381	-2.18868	0.116354	-18.8106	6.18053e-79	7.87718e-77	Down	gi|720038611|ref|XP_010268036.1|	PREDICTED: uncharacterized protein LOC104605112 [Nelumbo nucifera]	53	4.4e-173	617.5	--	--	--	--	--	--	--	--	--	--	--	--	--	--	--	--	--	--	--
TRINITY_DN119167_c0_g1_i1	4396	916.6	10.3	888.55	10.56	996.49	10.22	347.96	3.89	300.06	3.72	394.42	3.95	641.09	-1.52659	0.0811684	-18.8077	6.53606e-79	8.31709e-77	Down	gi|359492673|ref|XP_002282958.2|	PREDICTED: probable serine/threonine protein kinase IRE4 isoform X1 [Vitis vinifera]	58.4	0	1182.9	gnl|CDD|228554	KOG0606, KOG0606, KOG0606, Microtubule-associated serine/threonine kinase and related proteins [Signal transduction mechanisms, General function prediction only].	38.98	5.1e-158	511	gi|728048645|sp|F4HPN2.1|IRE4_ARATH	F4HPN2.1	RecName: Full=Probable serine/threonine protein kinase IRE4; Short=AtIRE4	51.7	1.1e-266	921.4	GO:0016301	F	--	--	--	--	--	--
TRINITY_DN108213_c0_g1_i1	1649	241	8.31	263	9.58	311	9.68	981	33.33	982	36.99	1047	31.93	617.08	1.77518	0.094421	18.8007	7.44977e-79	9.44978e-77	Ups	gi|672164070|ref|XP_008801900.1|	PREDICTED: protein SRG1-like [Phoenix dactylifera]	49.7	6.2e-92	347.1	gnl|CDD|228093	KOG0143, KOG0143, KOG0143, Iron/ascorbate family oxidoreductases [Secondary metabolites biosynthesis, transport and catabolism, General function prediction only].	44.138	1.06e-98	311	gi|313471270|sp|D4N502.1|DIOX3_PAPSO	D4N502.1	RecName: Full=Codeine O-demethylase	36.7	8.9e-60	232.6	--	--	--	--	--	--	--	--
TRINITY_DN116235_c1_g1_i3	3248	156.07	2.44	169.45	2.8	203.05	2.89	741.81	11.51	628.61	10.84	847.57	11.81	439.465	1.9479	0.10362	18.7985	7.76094e-79	9.82893e-77	Ups	gi|970054010|ref|XP_015088636.1|	PREDICTED: uncharacterized protein LOC107031700 [Solanum pennellii]	49.1	3.4e-235	823.9	--	--	--	--	--	--	--	--	--	--	--	--	--	--	--	--	--	--	--
TRINITY_DN109434_c1_g1_i1	3225	373	5.88	339	5.65	357	5.12	1040	16.27	1034	17.97	1289	18.1	713.507	1.53849	0.0818626	18.7935	8.53102e-79	1.07872e-76	Ups	gi|720050004|ref|XP_010271626.1|	PREDICTED: 125 kDa kinesin-related protein-like [Nelumbo nucifera]	72.2	0	1439.1	gnl|CDD|228192	KOG0243, KOG0243, KOG0243, Kinesin-like protein [Cytoskeleton].	44.554	0	1088	gi|11132775|sp|O23826.1|KN5C_TOBAC	O23826.1	RecName: Full=Kinesin-like protein KIN-5C; AltName: Full=125 kDa kinesin-related protein	68.5	0	1345.1	--	--	--	--	--	--	--	--
TRINITY_DN89486_c0_g1_i1	1260	121	5.9	135	6.95	176	7.69	720	34.42	579	30.65	790	33.9	402.46	2.14589	0.114233	18.7851	9.99248e-79	1.26152e-76	Ups	gi|743885757|ref|XP_010909995.1|	PREDICTED: GDSL esterase/lipase LIP-4-like isoform X1 [Elaeis guineensis]	68.4	2.7e-132	480.7	--	--	--	--	--	gi|75173058|sp|Q9FXB6.1|LIP4_ARATH	Q9FXB6.1	RecName: Full=GDSL esterase/lipase LIP-4; AltName: Full=Extracellular lipase LIP-4; Flags: Precursor	57.1	3.2e-110	399.8	--	--	--	--	--	--	--	--
TRINITY_DN55134_c1_g2_i1	416	114.92	52.04	88.8	41.49	123.3	43.12	568.38	224.2	509.9	216.13	630.56	223.14	325.618	2.25804	0.120291	18.7715	1.29292e-78	1.6297e-76	Ups	gi|733494614|gb|KHL91192.1|	hypothetical protein QW71_36085, partial [Paenibacillus sp. IHB B 3415]	97.7	3.5e-68	266.2	gnl|CDD|229318	KOG1376, KOG1376, KOG1376, Alpha tubulin [Cytoskeleton].	88.095	1.54e-87	253	gi|408387609|sp|B9DGT7.2|TBA2_ARATH	Q0WV25.2	RecName: Full=Tubulin alpha-4 chain	98.4	9e-70	263.8	GO:0005525	F	K07374	TUBA	tubulin alpha	--	1	ko04145 Phagosome;
TRINITY_DN115196_c5_g1_i1	2357	60	1.35	75	1.78	99	2.02	538	11.97	441	10.9	599	11.97	288.364	2.60798	0.138991	18.7637	1.49603e-78	1.88277e-76	Ups	gi|769808619|ref|XP_011624447.1|	PREDICTED: uncharacterized protein LOC18436985 [Amborella trichopoda]	33.4	4.9e-42	181.8	--	--	--	--	--	--	--	--	--	--	--	--	--	--	--	--	--	--	--
TRINITY_DN116696_c1_g7_i2	546	576.59	117.49	501.83	106.9	640.38	108.9	0	0	1	0.21	1	0.17	291.878	-7.46043	0.397755	-18.7563	1.71836e-78	2.15581e-76	Down	gi|586750095|ref|XP_006851533.1|	hypothetical protein AMTR_s00040p00172050 [Amborella trichopoda]	47.5	4.1e-24	120.2	gnl|CDD|227978	KOG0027, KOG0027, KOG0027, Calmodulin and related proteins (EF-Hand superfamily) [Signal transduction mechanisms].	38.889	6.9e-36	124	gi|75330810|sp|Q8RZB5.1|CML10_ORYSJ	Q8RZB5.1	RecName: Full=Probable calcium-binding protein CML10; AltName: Full=Calmodulin-like protein 10	43.9	3.2e-22	106.3	--	--	--	--	--	--	--	--
TRINITY_DN115652_c0_g1_i4	4092	585.81	7.11	674.65	8.66	689.56	7.64	0	0	0	0	0	0	332.652	-7.88182	0.42067	-18.7364	2.50211e-78	3.13416e-76	Down	gi|586731984|ref|XP_006849943.1|	hypothetical protein AMTR_s00022p00129900 [Amborella trichopoda]	76.9	0	1833.5	--	--	--	--	--	gi|75213628|sp|Q9SZL9.1|CSLD4_ARATH	Q9SZL9.1	RecName: Full=Cellulose synthase-like protein D4; Short=AtCslD4	72.7	0	1728	GO:0016021	C	--	--	--	--	--	--
TRINITY_DN115406_c1_g2_i1	1860	269	8	178	5.6	218	5.87	907	26.64	812	26.45	1003	26.44	543.393	1.9142	0.102258	18.7193	3.44375e-78	4.30023e-76	Ups	gi|720094979|ref|XP_010246533.1|	PREDICTED: probable glucan endo-1,3-beta-glucosidase A6 [Nelumbo nucifera]	62.5	8.9e-164	585.9	--	--	--	--	--	gi|1169451|sp|Q06915.1|EA6_ARATH	Q06915.1	RecName: Full=Probable glucan endo-1,3-beta-glucosidase A6; AltName: Full=(1->3)-beta-glucan endohydrolase; Short=(1->3)-beta-glucanase; AltName: Full=Anther-specific protein A6; AltName: Full=Beta-1,3-endoglucanase; AltName: Full=Protein MATERNAL EFFECT EMBRYO ARREST 48; Flags: Precursor	52.5	3.5e-137	490	GO:0008152	P	--	--	--	--	--	--
TRINITY_DN114422_c2_g1_i3	3446	2163.98	31.7	2178.69	33.76	2222.71	29.67	1086.18	15.8	935.17	15.11	1209.77	15.79	1629.58	-1.12952	0.0603937	-18.7026	4.71443e-78	5.87778e-76	Down	gi|719995930|ref|XP_010254656.1|	PREDICTED: uncharacterized protein LOC104595574 [Nelumbo nucifera]	47	1.9e-175	625.5	gnl|CDD|228748	KOG0802, KOG0802, KOG0802, E3 ubiquitin ligase [Posttranslational modification, protein turnover, chaperones].	26.415	6.06e-07	51.6	--	--	--	--	--	--	--	--	--	--	--	--	--	--
TRINITY_DN55671_c0_g1_i1	1247	293	14.5	307	16.03	356	15.78	17	0.82	13	0.7	22	0.96	170.626	-4.1369	0.221471	-18.6792	7.31647e-78	9.10776e-76	Down	gi|1009152830|ref|XP_015894309.1|	PREDICTED: uncharacterized protein LOC107428305 [Ziziphus jujuba]	72	7e-104	386.3	--	--	--	--	--	--	--	--	--	--	--	--	--	--	--	--	--	--	--
TRINITY_DN101273_c0_g1_i1	982	457	31.69	481	35.16	465	28.61	3	0.2	1	0.07	2	0.12	240.45	-6.76294	0.362173	-18.6732	8.17761e-78	1.01639e-75	Down	gi|743756346|ref|XP_010916343.1|	PREDICTED: uncharacterized protein LOC105041180 [Elaeis guineensis]	66.8	3.6e-95	357.1	--	--	--	--	--	gi|1027923655|sp|B6UI56.1|OBP2B_MAIZE	B6UI56.1	RecName: Full=Oil body-associated protein 2B	56	1.5e-78	294.3	--	--	--	--	--	--	--	--
TRINITY_DN111590_c1_g1_i2	1306	604.13	28.1	638.95	31.37	659.7	27.52	0	0	0	0	0	0	324.368	-7.85666	0.420816	-18.67	8.67757e-78	1.07686e-75	Down	gi|586776759|ref|XP_006857830.1|	hypothetical protein AMTR_s00069p00037980 [Amborella trichopoda]	71.5	3.1e-102	380.9	--	--	--	--	--	--	--	--	--	--	--	--	--	--	--	--	--	--	--
TRINITY_DN73442_c0_g1_i1	1611	852	30.25	853	31.99	934	29.91	309	10.8	291	11.28	342	10.73	598.428	-1.58235	0.0849829	-18.6196	2.22867e-77	2.75719e-75	Down	gi|731383768|ref|XP_010647893.1|	PREDICTED: UDP-glycosyltransferase 84B1 [Vitis vinifera]	47.5	1.5e-111	412.1	gnl|CDD|229134	KOG1192, KOG1192, KOG1192, UDP-glucuronosyl and UDP-glucosyl transferase [Carbohydrate transport and metabolism, Energy production and conversion].	29.379	2.8e-31	124	gi|75277241|sp|O22182.1|U84B1_ARATH	O22182.1	RecName: Full=UDP-glycosyltransferase 84B1	38.4	1.1e-86	322	GO:0016740	F	--	--	--	--	--	--
TRINITY_DN121478_c2_g1_i3	3408	896.93	13.3	865.95	13.58	917.65	12.4	330.24	4.86	274.84	4.49	353.75	4.67	608.145	-1.58225	0.0850255	-18.6091	2.71263e-77	3.35074e-75	Down	gi|720090808|ref|XP_010245223.1|	PREDICTED: lysine-specific demethylase JMJ706-like isoform X1 [Nelumbo nucifera]	59	2.4e-287	997.3	gnl|CDD|229188	KOG1246, KOG1246, KOG1246, DNA-binding protein jumonji/RBP2/SMCY, contains JmjC domain [General function prediction only].	26.724	4.09e-94	325	gi|122212059|sp|Q336N8.1|JM706_ORYSJ	Q336N8.1	RecName: Full=Lysine-specific demethylase JMJ706; AltName: Full=Jumonji domain-containing protein 706; AltName: Full=Lysine-specific histone demethylase JMJ706; AltName: Full=Protein JUMONJI 706	48.4	8.7e-219	761.9	--	--	--	--	--	--	--	--
TRINITY_DN138547_c0_g1_i1	849	105	9.12	129	11.8	116	8.86	651	54.6	706	65.34	677	50.96	384.579	2.41039	0.129554	18.6053	2.90869e-77	3.5874e-75	Ups	gi|703107767|ref|XP_010098831.1|	Histone H2B [Morus notabilis]	79.8	1.3e-37	165.6	gnl|CDD|229683	KOG1744, KOG1744, KOG1744, Histone H2B [Chromatin structure and dynamics].	74.194	2.53e-48	162	gi|75170197|sp|Q9FFC0.3|H2B10_ARATH	Q9FFC0.3	RecName: Full=Histone H2B.10; AltName: Full=HTB2	74.5	2.9e-38	160.2	GO:0046982	F	--	--	--	--	--	--
TRINITY_DN121660_c1_g1_i5	2713	2229.95	42.68	1922	38.9	2337.72	40.68	1079.77	20.48	958.4	20.19	1283.72	21.86	1625.65	-1.06987	0.0575568	-18.5881	4.00983e-77	4.93788e-75	Down	gi|719986103|ref|XP_010251598.1|	PREDICTED: uncharacterized protein LOC104593453 isoform X1 [Nelumbo nucifera]	76.1	0	1170.2	gnl|CDD|228684	KOG0737, KOG0737, KOG0737, AAA+-type ATPase [Posttranslational modification, protein turnover, chaperones].	46.993	1.49e-166	511	gi|226694319|sp|Q6NW58.2|SPAST_DANRE	Q6NW58.2	RecName: Full=Spastin	34.3	3e-57	224.9	--	--	K03231	EEF1A	elongation factor 1-alpha	--	1	ko03013 RNA transport;
TRINITY_DN117966_c4_g1_i1	851	1130	97.76	989	90.09	1284	97.76	2597	217.02	2411	222.32	2791	209.34	1813.32	1.09474	0.0589351	18.5753	5.09372e-77	6.26301e-75	Ups	gi|565356522|ref|XP_006345113.1|	PREDICTED: protein SPIRAL1-like 1 [Solanum tuberosum]	58.7	4.1e-15	90.9	--	--	--	--	--	gi|75146118|sp|Q7Y1L9.1|SP1L1_ORYSJ	Q7Y1L9.1	RecName: Full=Protein SPIRAL1-like 1	55.3	3.2e-13	77	--	--	--	--	--	--	--	--
TRINITY_DN120879_c1_g23_i1	711	509.94	59.99	455	56.25	606	61.83	0	0	2	0.25	1	0.1	266.668	-7.22073	0.388785	-18.5725	5.36067e-77	6.58115e-75	Down	--	--	--	--	--	--	--	--	--	--	--	--	--	--	--	--	--	--	--	--	--	--	--	--
TRINITY_DN117580_c0_g4_i5	1528	1106	41.97	831	33.31	975	33.33	297	11.09	278	11.5	335	11.23	638.912	-1.76956	0.0953023	-18.5679	5.84415e-77	7.16373e-75	Down	gi|720032104|ref|XP_010266013.1|	PREDICTED: CO(2)-response secreted protease-like [Nelumbo nucifera]	62.6	4.4e-161	576.6	gnl|CDD|232195	KOG4266, KOG4266, KOG4266, Subtilisin kexin isozyme-1/site 1 protease, subtilase superfamily [Posttranslational modification, protein turnover, chaperones].	28.025	3.02e-06	47.4	gi|75264090|sp|Q9LNU1.1|CRSP_ARATH	Q9LNU1.1	RecName: Full=CO(2)-response secreted protease; AltName: Full=Subtilisin-like serine protease; Short=AtSBT5.2; AltName: Full=Tripeptidyl-peptidase II; Flags: Precursor	55.2	1.3e-137	491.1	--	--	--	--	--	--	--	--
TRINITY_DN117046_c4_g1_i7	1704	1292.97	42.81	1110.2	38.84	1288.92	38.54	490.72	16.02	332.66	12.04	448.42	13.14	828.36	-1.63363	0.0880147	-18.5609	6.65983e-77	8.15113e-75	Down	gi|672143458|ref|XP_008795608.1|	PREDICTED: putative polyol transporter 1 [Phoenix dactylifera]	72	1.1e-157	565.5	gnl|CDD|228203	KOG0254, KOG0254, KOG0254, Predicted transporter (major facilitator superfamily) [General function prediction only].	37.736	8.25e-110	339	gi|118573108|sp|Q8VZ80.2|PLT5_ARATH	Q8VZ80.2	RecName: Full=Polyol transporter 5; AltName: Full=Protein POLYOL TRANSPORTER 5; Short=AtPLT5; AltName: Full=Sugar-proton symporter PLT5	63.2	1.2e-141	504.6	GO:0015591	F	--	--	--	--	--	--
TRINITY_DN77206_c1_g2_i1	1401	485	20.57	437	19.57	483	18.41	0	0	4	0.18	1	0.04	239.939	-6.86493	0.370365	-18.5356	1.06662e-76	1.30149e-74	Down	gi|720015674|ref|XP_010260914.1|	PREDICTED: serine decarboxylase-like [Nelumbo nucifera]	75.6	1.6e-136	495	gnl|CDD|228576	KOG0629, KOG0629, KOG0629, Glutamate decarboxylase and related proteins [Amino acid transport and metabolism].	22.024	1.25e-83	266	gi|75312316|sp|Q9MA74.1|SDC1_ARATH	Q9MA74.1	RecName: Full=Serine decarboxylase; Short=AtSDC; AltName: Full=Protein EMBRYO DEFECTIVE 1075; AltName: Full=Serine decarboxylase 1; Short=AtSDC1	70.2	1.4e-130	467.6	GO:0016831	F	--	--	--	--	--	--
TRINITY_DN113988_c7_g1_i2	3397	1117.57	16.63	1091.38	17.18	1115.5	15.12	2745.44	40.56	2264.17	37.16	2839.23	37.65	1807.73	1.12833	0.0608782	18.5343	1.09262e-76	1.33118e-74	Ups	gi|720048669|ref|XP_010271200.1|	PREDICTED: probable receptor protein kinase TMK1 [Nelumbo nucifera]	65.9	0	1186	gnl|CDD|229129	KOG1187, KOG1187, KOG1187, Serine/threonine protein kinase [Signal transduction mechanisms].	42.286	4.1e-114	382	gi|1174718|sp|P43298.1|TMK1_ARATH	P43298.1	RecName: Full=Receptor protein kinase TMK1; AltName: Full=BARK1-like kinase 1; AltName: Full=Transmembrane kinase 1; Flags: Precursor	58.2	5.9e-300	1031.6	--	--	--	--	--	--	--	--
TRINITY_DN130375_c0_g11_i1	846	326.45	28.51	272.03	25.02	358.84	27.57	15.73	1.33	4.55	0.42	18.41	1.39	168.18	-4.49383	0.242498	-18.5314	1.15178e-76	1.40114e-74	Down	gi|694401331|ref|XP_009375722.1|	PREDICTED: uncharacterized protein LOC103964515 [Pyrus x bretschneideri]	78.2	6.2e-96	359.4	--	--	--	--	--	--	--	--	--	--	--	--	--	--	--	--	--	--	--
TRINITY_DN118616_c0_g1_i1	2523	168.74	3.51	144	3.17	163.81	3.09	663.53	13.66	585.48	13.39	757.85	14.01	397.933	1.94968	0.105237	18.5265	1.2621e-76	1.53301e-74	Ups	--	--	--	--	--	--	--	--	--	--	--	--	--	--	--	--	--	--	--	--	--	--	--	--
TRINITY_DN121146_c0_g3_i4	1116	312	17.98	300.98	18.3	351.95	18.1	7	0.39	8	0.5	10	0.51	167.946	-5.02989	0.27168	-18.514	1.5909e-76	1.92655e-74	Down	gi|586775964|ref|XP_006857632.1|	hypothetical protein AMTR_s00061p00129230 [Amborella trichopoda]	81.5	1e-114	422.2	--	--	--	--	--	gi|75148619|sp|Q84VX0.1|RFS1_ARATH	Q84VX0.1	RecName: Full=Probable galactinol--sucrose galactosyltransferase 1; AltName: Full=Protein SEED IMBIBITION 1; AltName: Full=Raffinose synthase 1	72.2	7.7e-100	365.2	GO:0008152	P	--	--	--	--	--	--
TRINITY_DN109162_c0_g1_i1	2086	663	17.2	512	14.04	650	15.28	1691	43.36	1481	42.14	1778	40.92	1093.39	1.33308	0.0720044	18.5138	1.59806e-76	1.9323e-74	Ups	gi|719979424|ref|XP_010249473.1|	PREDICTED: glucan endo-1,3-beta-glucosidase 13 [Nelumbo nucifera]	83.4	3.6e-214	753.4	--	--	--	--	--	gi|75171106|sp|Q9FJU9.1|E1313_ARATH	Q9FJU9.1	RecName: Full=Glucan endo-1,3-beta-glucosidase 13; AltName: Full=(1->3)-beta-glucan endohydrolase 13; Short=(1->3)-beta-glucanase 13; AltName: Full=Beta-1,3-endoglucanase 13; Short=Beta-1,3-glucanase 13; Flags: Precursor	70.8	3.8e-185	649.4	GO:0004553	F	--	--	--	--	--	--
TRINITY_DN121134_c1_g1_i1	2547	2489	51.19	2329	50.65	2397	44.79	1219	24.83	1099	24.86	1355	24.78	1810.7	-1.07893	0.0583692	-18.4846	2.74958e-76	3.31966e-74	Down	gi|568837273|ref|XP_006472651.1|	PREDICTED: low affinity sulfate transporter 3 [Citrus sinensis]	64.4	9.5e-241	842	gnl|CDD|228185	KOG0236, KOG0236, KOG0236, Sulfate/bicarbonate/oxalate exchanger SAT-1 and related transporters (SLC26 family) [Inorganic ion transport and metabolism].	37.309	0	626	gi|1711618|sp|P53393.1|SUT3_STYHA	P53393.1	RecName: Full=Low affinity sulfate transporter 3	64.2	1.1e-229	797.7	--	--	--	--	--	--	--	--
TRINITY_DN117276_c3_g3_i1	1902	636.95	18.45	575.82	17.63	792.32	20.76	180.17	5.15	156.04	4.95	194.28	4.99	423.245	-2.00178	0.108313	-18.4814	2.9133e-76	3.51204e-74	Down	gi|823196635|ref|XP_012492992.1|	hypothetical protein B456_007G291100 [Gossypium raimondii]	71.5	7.8e-123	449.9	--	--	--	--	--	--	--	--	--	--	--	--	--	--	--	--	--	--	--
TRINITY_DN72164_c1_g1_i1	2846	284.71	5.16	274.56	5.26	310.98	5.13	1012.6	18.2	811.75	16.2	1070.11	17.27	605.06	1.61639	0.0874654	18.4803	2.97379e-76	3.57958e-74	Ups	gi|586748369|ref|XP_006851091.1|	hypothetical protein AMTR_s00025p00245000 [Amborella trichopoda]	57.1	1e-211	745.7	gnl|CDD|228188	KOG0239, KOG0239, KOG0239, Kinesin (KAR3 subfamily) [Cytoskeleton].	43.702	1.63e-162	503	gi|34921410|sp|O81635.2|ATK4_ARATH	O81635.2	RecName: Full=Kinesin-4; AltName: Full=Kinesin-like protein D	50.8	3.5e-88	327.8	--	--	--	--	--	--	--	--
TRINITY_DN105778_c0_g1_i1	2363	121	2.71	135	3.2	119	2.42	589	13.07	546	13.45	695	13.84	353.168	2.15459	0.116648	18.4709	3.54403e-76	4.25958e-74	Ups	gi|297739718|emb|CBI29900.3|	unnamed protein product [Vitis vinifera]	54.5	1.5e-184	655.2	gnl|CDD|229129	KOG1187, KOG1187, KOG1187, Serine/threonine protein kinase [Signal transduction mechanisms].	36.695	1.83e-78	258	gi|75268017|sp|Q9ZU46.1|ZAR1_ARATH	Q9ZU46.1	RecName: Full=Receptor protein kinase-like protein ZAR1; AltName: Full=Protein ZYGOTIC ARREST 1; Flags: Precursor	38.7	6e-110	399.8	--	--	--	--	--	--	--	--
TRINITY_DN98329_c0_g1_i1	1676	557	18.83	527	18.82	618	18.85	150	5	118	4.36	169	5.05	357.984	-2.04966	0.110982	-18.4684	3.70632e-76	4.44797e-74	Down	gi|1035898333|gb|OAY27934.1|	hypothetical protein MANES_15G027900 [Manihot esculenta]	64.7	1.1e-83	319.7	gnl|CDD|231047	KOG3109, KOG3109, KOG3109, Haloacid dehalogenase-like hydrolase [General function prediction only].	47.248	1.34e-76	253	--	--	--	--	--	--	--	--	--	--	--	--	--	--
TRINITY_DN96092_c2_g1_i1	1487	62	2.44	61	2.53	54	1.91	499	19.28	381	16.31	496	17.2	247.609	2.79943	0.151718	18.4515	5.07058e-76	6.05802e-74	Ups	gi|720024053|ref|XP_010263520.1|	PREDICTED: heat stress transcription factor B-4-like [Nelumbo nucifera]	55.5	1.1e-95	359.4	gnl|CDD|228574	KOG0627, KOG0627, KOG0627, Heat shock transcription factor [Transcription].	59.615	2.1e-52	185	gi|75308799|sp|Q9C635.1|HSFB4_ARATH	Q9C635.1	RecName: Full=Heat stress transcription factor B-4; Short=AtHsfB4; AltName: Full=AtHsf-02	46.2	2.7e-68	260.8	--	--	--	--	--	--	--	--
TRINITY_DN120287_c0_g1_i1	1160	296.73	16.2	309	17.81	317.35	15.49	16.1	0.86	12.03	0.71	16.09	0.77	164.293	-4.29885	0.232996	-18.4503	5.1855e-76	6.1861e-74	Down	gi|823136158|ref|XP_012467832.1|	hypothetical protein B456_002G216600 [Gossypium raimondii]	63.5	7.8e-57	229.9	--	--	--	--	--	--	--	--	--	--	--	--	--	--	--	--	--	--	--
TRINITY_DN93422_c0_g1_i1	1442	613	25.05	479	20.67	612	22.49	0	0	1	0.04	0	0	289.208	-7.57227	0.410601	-18.4419	6.05462e-76	7.2122e-74	Down	gi|698524561|ref|XP_009759087.1|	PREDICTED: NAC transcription factor 29-like [Nicotiana tabacum]	41.3	5.3e-47	197.6	--	--	--	--	--	gi|75268448|sp|Q52QH4.1|NAC68_ORYSJ	Q52QH4.1	RecName: Full=NAC domain-containing protein 68; Short=ONAC068	54.1	9.2e-45	182.6	--	--	--	--	--	--	--	--
TRINITY_DN114236_c0_g1_i1	4457	342	3.78	293	3.43	289	2.92	1016	11.18	961	11.75	1131	11.17	649.987	1.6349	0.0886874	18.4345	6.95196e-76	8.25892e-74	Ups	gi|720096024|ref|XP_010246865.1|	PREDICTED: condensin complex subunit 1 isoform X1 [Nelumbo nucifera]	70.4	0	1782.7	gnl|CDD|228363	KOG0414, KOG0414, KOG0414, Chromosome condensation complex Condensin, subunit D2 [Chromatin structure and dynamics, Cell cycle control, cell division, chromosome partitioning].	36.32	0	1099	gi|30172983|sp|Q9YHY6.1|CND1_XENLA	Q9YHY6.1	RecName: Full=Condensin complex subunit 1; AltName: Full=Chromosome assembly protein XCAP-D2; AltName: Full=Chromosome condensation-related SMC-associated protein 1; AltName: Full=Chromosome-associated protein D2; AltName: Full=Eg7; AltName: Full=Non-SMC condensin I complex subunit D2	31.9	1.9e-101	372.5	--	--	--	--	--	--	--	--
TRINITY_DN99382_c8_g3_i3	635	442.75	64.71	326.54	50.06	335.25	41.94	6.33	0.87	6.99	1.06	3.79	0.47	191.096	-5.60204	0.30389	-18.4344	6.95394e-76	8.25892e-74	Down	gi|1028937576|ref|XP_016711972.1|	PREDICTED: uncharacterized protein LOC107925758 [Gossypium hirsutum]	35.9	2e-22	114.8	--	--	--	--	--	--	--	--	--	--	--	--	--	--	--	--	--	--	--
TRINITY_DN88898_c1_g1_i1	1373	868	37.79	795	36.55	914	35.75	317	13.55	233	11.04	331	12.7	576.845	-1.64649	0.0893366	-18.4302	7.5237e-76	8.92237e-74	Down	gi|769813421|ref|XP_011622930.1|	PREDICTED: tetraspanin-3 [Amborella trichopoda]	64.3	7.4e-107	396.4	gnl|CDD|231813	KOG3882, KOG3882, KOG3882, Tetraspanin family integral membrane protein [General function prediction only].	22.353	4.32e-07	49.7	gi|75264554|sp|Q9M1E7.1|TET3_ARATH	Q9M1E7.1	RecName: Full=Tetraspanin-3	60.7	4.3e-92	339.7	--	--	--	--	--	--	--	--
TRINITY_DN101717_c1_g1_i1	2773	2752	51.38	2530	49.96	2762	46.89	1484	27.47	1214	24.95	1591	26.43	2046.26	-1.01294	0.054964	-18.4291	7.67966e-76	9.09388e-74	Down	gi|769821514|ref|XP_011620428.1|	PREDICTED: alpha-L-arabinofuranosidase 1 isoform X1 [Amborella trichopoda]	69.3	1.2e-281	978	--	--	--	--	--	gi|75265802|sp|Q9SG80.1|ASD1_ARATH	Q9SG80.1	RecName: Full=Alpha-L-arabinofuranosidase 1; Short=AtASD1; AltName: Full=Beta-D-xylosidase; Flags: Precursor	67.9	1.7e-260	900.2	--	--	K01209	abfA	alpha-N-arabinofuranosidase	EC:3.2.1.55	1	ko00520 Amino sugar and nucleotide sugar metabolism;
TRINITY_DN115702_c2_g7_i1	695	442.96	54.34	380.91	49.09	411.08	43.63	59.69	6.98	39.4	5.07	79	8.29	237.932	-2.85588	0.155096	-18.4136	1.02223e-75	1.20869e-73	Down	--	--	--	--	--	--	--	--	--	--	--	--	--	--	--	--	--	--	--	--	--	--	--	--
TRINITY_DN101588_c0_g1_i1	1408	533	22.46	460	20.47	598	22.65	0	0	0	0	2	0.07	270.01	-7.36029	0.39974	-18.4127	1.03922e-75	1.22697e-73	Down	gi|720081900|ref|XP_010242424.1|	PREDICTED: uncharacterized protein LOC104586777 [Nelumbo nucifera]	50	1.5e-06	63.2	--	--	--	--	--	--	--	--	--	--	--	--	--	--	--	--	--	--	--
TRINITY_DN113856_c0_g1_i1	1920	566.29	16.22	512.55	15.51	752.35	19.5	0	0	0	0	0	0	309.492	-7.78711	0.42293	-18.4123	1.04673e-75	1.23402e-73	Down	gi|731386510|ref|XP_010648913.1|	unnamed protein product [Vitis vinifera]	78.7	1.5e-174	621.7	gnl|CDD|230703	KOG2764, KOG2764, KOG2764, Putative transcriptional regulator DJ-1 [General function prediction only, Defense mechanisms].	37.586	8.3e-76	243	gi|75186486|sp|Q9M8R4.1|DJ1D_ARATH	Q9M8R4.1	RecName: Full=Protein DJ-1 homolog D; Short=AtDJ1D; AltName: Full=Lactoylglutathione lyase DJ1D	72.2	9.1e-165	581.6	--	--	K18881	DJ1D	D-lactate dehydratase	EC:4.2.1.130	1	ko00620 Pyruvate metabolism;
TRINITY_DN81139_c1_g1_i1	1425	864.95	35.89	902.81	39.56	949.33	35.42	311.12	12.68	295.68	13.36	366	13.39	616.749	-1.58009	0.0858491	-18.4055	1.1871e-75	1.3954e-73	Down	gi|596158143|ref|XP_007222830.1|	hypothetical protein PRUPE_ppa008797mg [Prunus persica]	70.7	6.1e-120	439.9	gnl|CDD|229443	KOG1502, KOG1502, KOG1502, Flavonol reductase/cinnamoyl-CoA reductase [Defense mechanisms].	37.333	6e-99	307	gi|75215225|sp|Q9XES5.1|DFRA_MALDO	Q9XES5.1	RecName: Full=Bifunctional dihydroflavonol 4-reductase/flavanone 4-reductase; AltName: Full=Dihydroflavonol 4-reductase; Short=DFR; AltName: Full=Dihydrokaempferol 4-reductase; AltName: Full=Flavanone 4-reductase; Short=FNR	31.4	3.8e-35	150.6	--	--	--	--	--	--	--	--
TRINITY_DN102917_c0_g1_i1	1468	524.99	20.96	482.85	20.36	566.52	20.36	0	0	1	0.04	1	0.04	267.964	-7.35255	0.399525	-18.4032	1.23783e-75	1.4529e-73	Down	gi|694361076|ref|XP_009360307.1|	PREDICTED: GDSL esterase/lipase At5g41890 [Pyrus x bretschneideri]	70.5	2.4e-143	517.7	--	--	--	--	--	gi|75170940|sp|Q9FJ25.1|GDL81_ARATH	Q9FJ25.1	RecName: Full=GDSL esterase/lipase At5g41890	60	2.9e-123	443.4	--	--	--	--	--	--	--	--
TRINITY_DN117923_c7_g2_i1	578	356.92	63.72	314.87	58.86	407.68	61.4	47.39	7.9	39.62	7.23	34.37	5.14	202.513	-3.1784	0.17289	-18.384	1.76476e-75	2.06836e-73	Down	gi|769796589|ref|XP_011628193.1|	PREDICTED: cellulose synthase A catalytic subunit 7 [UDP-forming] [Amborella trichopoda]	89.6	5e-97	362.5	--	--	--	--	--	gi|75333132|sp|Q9AV71.1|CESA7_ORYSJ	Q9AV71.1	RecName: Full=Cellulose synthase A catalytic subunit 7 [UDP-forming]; AltName: Full=OsCesA7	84	1.2e-93	343.6	GO:0008270	F	--	--	--	--	--	--
TRINITY_DN81752_c1_g1_i1	2174	139	3.43	132	3.45	139	3.11	599	14.64	552	14.97	683	14.98	359.832	2.03612	0.110781	18.3796	1.9148e-75	2.24093e-73	Ups	gi|720013730|ref|XP_010260276.1|	PREDICTED: protein TPX2-like isoform X1 [Nelumbo nucifera]	60.5	5.1e-195	689.9	--	--	--	--	--	gi|442580990|sp|F4I2H7.1|TPX2_ARATH	F4I2H7.1	RecName: Full=Protein TPX2; Short=AtTPX2; AltName: Full=Targeting protein for XKLP2	50.2	1.1e-163	578.2	--	--	--	--	--	--	--	--
TRINITY_DN120444_c1_g1_i1	2813	361	6.63	310	6.02	331	5.53	1032	18.8	966	19.54	1138	18.6	667.435	1.53389	0.0834888	18.3724	2.18392e-75	2.55217e-73	Ups	gi|719980702|ref|XP_010249891.1|	PREDICTED: cyclin-A2-4-like [Nelumbo nucifera]	55.2	2e-143	518.8	gnl|CDD|228601	KOG0654, KOG0654, KOG0654, G2/Mitotic-specific cyclin A [Cell cycle control, cell division, chromosome partitioning].	58.029	1.69e-109	361	gi|122248577|sp|Q2QQ96.1|CCA21_ORYSJ	Q2QQ96.1	RecName: Full=Cyclin-A2-1; AltName: Full=G2/mitotic-specific cyclin-A2-1; Short=CycA2;1	49	3.3e-115	417.5	GO:0007049	P	--	--	--	--	--	--
TRINITY_DN116491_c5_g2_i1	842	325.18	28.62	344.68	31.94	340.34	26.34	35	2.97	29	2.72	37	2.82	188.303	-3.34229	0.182061	-18.3581	2.84374e-75	3.3184e-73	Down	gi|694423196|ref|XP_009339413.1|	PREDICTED: phospholipase A2-alpha-like [Pyrus x bretschneideri]	60.6	1e-50	209.1	gnl|CDD|232018	KOG4087, KOG4087, KOG4087, Phospholipase A2 [Lipid transport and metabolism].	30.769	3.84e-06	45.1	gi|75303620|sp|Q8S8N6.1|PLA2A_ARATH	Q8S8N6.1	RecName: Full=Phospholipase A2-alpha; AltName: Full=Secretory phospholipase A2-alpha; Short=AtsPLA2-alpha; Flags: Precursor	54.5	1.4e-45	184.5	GO:0016042	P	K01047	PLA2G, SPLA2	secretory phospholipase A2	EC:3.1.1.4	7	ko00564 Glycerophospholipid metabolism;ko00565 Ether lipid metabolism;ko00590 Arachidonic acid metabolism;ko00591 Linoleic acid metabolism;ko00592 alpha-Linolenic acid metabolism;ko01100 Metabolic pathways;ko01110 Biosynthesis of secondary metabolites;
TRINITY_DN113324_c3_g1_i4	567	534.63	99.7	500.26	97.63	680.7	106.72	1566.47	272.07	1701.44	323.28	1900.14	296.23	1110.43	1.48639	0.0809695	18.3574	2.88297e-75	3.35929e-73	Ups	gi|763794889|gb|KJB61885.1|	hypothetical protein B456_009G393400 [Gossypium raimondii]	67.4	5.3e-35	156.4	gnl|CDD|231405	KOG3467, KOG3467, KOG3467, Histone H4 [Chromatin structure and dynamics].	97.436	9.57e-49	157	gi|51338727|sp|P62786.2|H42_WHEAT	P62786.2	RecName: Full=Histone H4 variant TH091	100	2.4e-36	153.3	--	--	--	--	--	--	--	--
TRINITY_DN114157_c1_g1_i2	1318	581.83	26.73	541.69	26.28	626.56	25.83	0	0	0	0	0	0	297.656	-7.75454	0.422619	-18.3488	3.37603e-75	3.92811e-73	Down	gi|255574611|ref|XP_002528216.1|	conserved hypothetical protein [Ricinus communis]	47	4.1e-62	247.7	--	--	--	--	--	gi|122180030|sp|Q1PDI1.1|TET15_ARATH	Q1PDI1.1	RecName: Full=Tetraspanin-15	34.7	3.3e-49	197.2	--	--	--	--	--	--	--	--
TRINITY_DN89003_c0_g1_i1	3907	373	4.76	340	4.59	356	4.14	1083	13.73	937	13.2	1200	13.66	690.719	1.47595	0.0804875	18.3377	4.14001e-75	4.81003e-73	Ups	gi|719980145|ref|XP_010249700.1|	PREDICTED: myb-related protein 3R-1-like isoform X2 [Nelumbo nucifera]	47.5	3e-246	860.9	gnl|CDD|227999	KOG0048, KOG0048, KOG0048, Transcription factor, Myb superfamily [Transcription].	30.275	1.37e-55	193	gi|75336831|sp|Q9S7G7.1|MB3R1_ARATH	Q9S7G7.1	RecName: Full=Myb-related protein 3R-1; AltName: Full=Plant c-MYB-like protein 1; Short=Protein PC-MYB1	40.7	1.9e-124	448.7	--	--	--	--	--	--	--	--
TRINITY_DN109633_c0_g1_i1	820	2	0.18	6	0.58	10	0.81	353	31.27	347	33.9	444	35.3	183.606	5.41447	0.295438	18.3269	5.04496e-75	5.85296e-73	Ups	gi|703089096|ref|XP_010093707.1|	hypothetical protein L484_019048 [Morus notabilis]	49.1	5.5e-33	150.2	--	--	--	--	--	gi|1709767|sp|Q00451.1|PRF1_SOLLC	Q00451.1	RecName: Full=36.4 kDa proline-rich protein	44.2	4.8e-22	106.3	--	--	--	--	--	--	--	--
TRINITY_DN53484_c1_g1_i1	1194	545	28.6	643	35.61	587	27.56	0	0	0	0	0	0	303.467	-7.7599	0.423489	-18.3237	5.35309e-75	6.19252e-73	Down	gi|645276301|ref|XP_008243222.1|	PREDICTED: tetraketide alpha-pyrone reductase 2 [Prunus mume]	76	3.1e-141	510.4	gnl|CDD|229443	KOG1502, KOG1502, KOG1502, Flavonol reductase/cinnamoyl-CoA reductase [Defense mechanisms].	47.17	1.74e-140	408	gi|75169824|sp|Q9CA28.1|TKPR2_ARATH	Q9CA28.1	RecName: Full=Tetraketide alpha-pyrone reductase 2; AltName: Full=Protein CINNAMOYL-COA REDUCTASE-LIKE 6	66	3.9e-126	452.6	GO:0003824	F	--	--	--	--	--	--
TRINITY_DN108030_c1_g1_i1	1680	307	10.35	277	9.86	320	9.73	17	0.56	9	0.33	13	0.39	159.829	-4.41611	0.241361	-18.2967	8.78495e-75	1.01479e-72	Down	gi|590574899|ref|XP_007012536.1|	Zinc finger protein, putative [Theobroma cacao]	74.2	5.6e-157	563.1	--	--	--	--	--	gi|229889777|sp|Q9SSA7.2|GLIP5_ARATH	Q9SSA7.2	RecName: Full=GDSL esterase/lipase 5; AltName: Full=Extracellular lipase 5; Flags: Precursor	50.3	1.1e-89	332	GO:0016788	F	--	--	--	--	--	--
TRINITY_DN120451_c8_g4_i1	2855	334	6.03	331	6.32	322	5.29	10	0.18	3.08	0.06	7	0.11	171.579	-5.30214	0.28983	-18.294	9.24509e-75	1.0664e-72	Down	gi|731352196|ref|XP_010687419.1|	PREDICTED: uncharacterized protein LOC104901529 [Beta vulgaris subsp. vulgaris]	26.1	1.5e-08	70.9	--	--	--	--	--	--	--	--	--	--	--	--	--	--	--	--	--	--	--
TRINITY_DN120475_c6_g1_i2	1694	788.51	26.3	684.3	24.12	810.23	24.4	1771.17	58.23	1583.68	57.74	1995.53	58.88	1233.46	1.12073	0.0612752	18.2901	9.92137e-75	1.14277e-72	Ups	gi|769803054|ref|XP_011626250.1|	PREDICTED: uncharacterized protein LOC18442098 [Amborella trichopoda]	61.7	1.2e-122	449.1	--	--	--	--	--	gi|75181027|sp|Q9LY84.1|GDL76_ARATH	Q9LY84.1	RecName: Full=GDSL esterase/lipase At5g14450; AltName: Full=Extracellular lipase At5g14450; Flags: Precursor	52.4	1.1e-108	395.2	--	--	--	--	--	--	--	--
TRINITY_DN120318_c7_g1_i1	1445	748	30.48	717.05	30.86	779	28.56	256	10.25	193	8.57	270	9.71	495.275	-1.73898	0.0951325	-18.2796	1.20276e-74	1.38338e-72	Down	gi|1009152830|ref|XP_015894309.1|	PREDICTED: uncharacterized protein LOC107428305 [Ziziphus jujuba]	61.4	8.1e-80	306.6	--	--	--	--	--	--	--	--	--	--	--	--	--	--	--	--	--	--	--
TRINITY_DN111897_c0_g2_i1	1962	1066	29.75	1005	29.64	1232	31.12	436	12.02	416	12.72	460	11.38	769.059	-1.42528	0.0779874	-18.2758	1.29085e-74	1.48257e-72	Down	gi|695014602|ref|XP_009394133.1|	PREDICTED: protein trichome birefringence-like 38 [Musa acuminata subsp. malaccensis]	64.7	8.3e-128	466.5	--	--	--	--	--	gi|75161403|sp|Q8VY22.1|TBL38_ARATH	Q8VY22.1	RecName: Full=Protein trichome birefringence-like 38	60	9.7e-122	438.7	--	--	--	--	--	--	--	--
TRINITY_DN95640_c0_g1_i1	2413	515	11.27	523	12.1	605	12.02	137	2.97	120	2.89	156	3.03	344.48	-2.0774	0.113762	-18.261	1.69024e-74	1.93851e-72	Down	gi|694996081|ref|XP_009392118.1|	PREDICTED: phenylalanine ammonia-lyase-like [Musa acuminata subsp. malaccensis]	76.5	7.2e-307	1061.6	gnl|CDD|228171	KOG0222, KOG0222, KOG0222, Phenylalanine and histidine ammonia-lyase [Secondary metabolites biosynthesis, transport and catabolism].	68.956	0	1041	gi|1171998|sp|P45726.1|PALY_CAMSI	P45726.1	RecName: Full=Phenylalanine ammonia-lyase	76.4	1e-306	1053.5	GO:0006559	P	K10775	PAL	phenylalanine ammonia-lyase	EC:4.3.1.24	4	ko00360 Phenylalanine metabolism;ko00940 Phenylpropanoid biosynthesis;ko01100 Metabolic pathways;ko01110 Biosynthesis of secondary metabolites;
TRINITY_DN98627_c2_g1_i3	2017	228.75	6.18	199.12	5.68	257.01	6.28	775.77	20.7	813.38	24.08	931.92	22.31	515.785	1.76703	0.0967658	18.2609	1.6942e-74	1.9389e-72	Ups	gi|590672910|ref|XP_007038744.1|	Transducin family protein / WD-40 repeat family protein [Theobroma cacao]	75.2	4.5e-201	709.9	gnl|CDD|228254	KOG0305, KOG0305, KOG0305, Anaphase promoting complex, Cdc20, Cdh1, and Ama1 subunits [Cell cycle control, cell division, chromosome partitioning, Posttranslational modification, protein turnover, chaperones].	46.107	2.66e-180	530	gi|75337896|sp|Q9SZA4.1|CDC21_ARATH	Q9SZA4.1	RecName: Full=Cell division cycle 20.1, cofactor of APC complex; Short=AtCDC20.1	70.6	6.8e-195	681.8	--	--	K03363	CDC20	cell division cycle 20, cofactor of APC complex	--	1	ko04120 Ubiquitin mediated proteolysis;
TRINITY_DN112646_c0_g1_i1	1834	531	16.07	558	17.85	634	17.35	0	0	0	0	0	0	293.018	-7.73058	0.423341	-18.2609	1.69542e-74	1.9389e-72	Down	gi|590687719|ref|XP_007042744.1|	Polyol/monosaccharide transporter 5 [Theobroma cacao]	63.6	1.7e-170	608.2	gnl|CDD|228203	KOG0254, KOG0254, KOG0254, Predicted transporter (major facilitator superfamily) [General function prediction only].	36.04	5.73e-141	421	gi|118573108|sp|Q8VZ80.2|PLT5_ARATH	Q8VZ80.2	RecName: Full=Polyol transporter 5; AltName: Full=Protein POLYOL TRANSPORTER 5; Short=AtPLT5; AltName: Full=Sugar-proton symporter PLT5	58.3	6.6e-157	555.4	GO:0016020	C	--	--	--	--	--	--
TRINITY_DN114354_c1_g1_i1	796	1935	186.82	1861	189.07	2456	207.7	913	84.83	863	88.4	975	81.31	1495.92	-1.27674	0.0700231	-18.2331	2.819e-74	3.21924e-72	Down	gi|1035894107|gb|OAY23711.1|	hypothetical protein MANES_18G101100 [Manihot esculenta]	71.6	1.2e-35	159.1	--	--	--	--	--	gi|122180074|sp|Q1PDX5.1|SBT3B_ARATH	Q1PDX5.1	RecName: Full=Subtilisin-like protease SBT3.11; AltName: Full=Subtilase subfamily 3 member 11; Short=AtSBT3.11; Flags: Precursor	40.5	2.6e-09	63.9	GO:0004252	F	--	--	--	--	--	--
TRINITY_DN108382_c1_g1_i3	2014	835.57	22.6	601.12	17.19	656.02	16.07	0	0	0	0	0	0	356.248	-7.82706	0.429411	-18.2274	3.12736e-74	3.56631e-72	Down	gi|566204491|ref|XP_002320492.2|	hypothetical protein POPTR_0014s15800g [Populus trichocarpa]	57.2	8.1e-110	406.8	gnl|CDD|230563	KOG2624, KOG2624, KOG2624, Triglyceride lipase-cholesterol esterase [Lipid transport and metabolism].	36.288	1.31e-99	312	gi|75322727|sp|Q67ZU1.1|LIP2_ARATH	Q67ZU1.1	RecName: Full=Triacylglycerol lipase 2; Flags: Precursor	50.7	1.6e-95	351.7	--	--	--	--	--	--	--	--
TRINITY_DN118169_c1_g2_i1	402	449.89	230.88	422.75	223.19	599.1	234.62	2	0.89	0	0	1	0.4	249.469	-7.12632	0.391361	-18.2091	4.37427e-74	4.98114e-72	Down	gi|1035899685|gb|OAY29286.1|	hypothetical protein MANES_15G133300 [Manihot esculenta]	62.9	3.2e-26	126.7	--	--	--	--	--	gi|75333639|sp|Q9CAB7.1|PXG4_ARATH	Q9CAB7.1	RecName: Full=Probable peroxygenase 4; Short=AtPXG4; AltName: Full=Caleosin-4	59.3	8e-23	107.8	--	--	--	--	--	--	--	--
TRINITY_DN108704_c9_g5_i1	293	113.77	236.28	105.37	213.98	145	212.45	563	951.81	583.45	1025.81	652	988.38	346.939	2.182	0.119864	18.204	4.79726e-74	5.45506e-72	Ups	--	--	--	--	--	--	--	--	--	--	--	--	--	--	--	--	--	--	--	--	--	--	--	--
TRINITY_DN97911_c3_g1_i1	1661	184	6.29	173	6.25	168	5.18	700	23.57	678	25.32	766	23.15	429.771	1.91026	0.104951	18.2014	5.02883e-74	5.70221e-72	Ups	gi|720036098|ref|XP_010267237.1|	PREDICTED: shugoshin-1-like isoform X2 [Nelumbo nucifera]	43.9	1.3e-52	216.5	--	--	--	--	--	gi|75339606|sp|Q4QSC8.1|SGO1_MAIZE	Q4QSC8.1	RecName: Full=Shugoshin-1; AltName: Full=ZmSGO1	49.1	5.5e-17	90.5	--	--	--	--	--	--	--	--
TRINITY_DN112660_c2_g1_i3	2663	13	0.25	8	0.17	5	0.09	365	7.07	303	6.52	383	6.66	170.589	4.90145	0.26941	18.1933	5.82998e-74	6.6013e-72	Ups	gi|1040930807|ref|XP_017226826.1|	hypothetical protein DCAR_030831 [Daucus carota subsp. sativus]	62.3	2.4e-287	996.9	gnl|CDD|230201	KOG2262, KOG2262, KOG2262, Sexual differentiation process protein ISP4 [Signal transduction mechanisms].	49.931	0	1006	gi|67460971|sp|Q9FG72.1|OPT1_ARATH	Q9FG72.1	RecName: Full=Oligopeptide transporter 1; Short=AtOPT1	55.1	4.1e-248	859	--	--	--	--	--	--	--	--
TRINITY_DN110619_c0_g1_i3	2438	123	2.66	114	2.61	130	2.55	562	12.03	502	11.93	718	13.8	342.548	2.14535	0.117999	18.1811	7.29029e-74	8.24317e-72	Ups	gi|672121899|ref|XP_008784261.1|	PREDICTED: uncharacterized protein LOC103703259 [Phoenix dactylifera]	29	5.6e-49	204.9	gnl|CDD|229819	KOG1880, KOG1880, KOG1880, Nuclear inhibitor of phosphatase-1 [General function prediction only].	39.744	2.01e-13	71.6	gi|817033878|sp|B7SY83.1|PS1_ARATH	B7SY83.1	RecName: Full=FHA domain-containing protein PS1; AltName: Full=Protein PARALLEL SPINDLE 1; Short=AtPS1	48.3	1.5e-31	139.4	--	--	--	--	--	--	--	--
TRINITY_DN117022_c0_g6_i1	985	102.96	7.11	80.61	5.87	118.76	7.27	529.05	35.51	492.83	36.56	582.12	35.07	305.31	2.27677	0.125354	18.1627	1.01817e-73	1.14963e-71	Ups	--	--	--	--	--	--	--	--	--	--	--	--	--	--	--	--	--	--	--	--	--	--	--	--
TRINITY_DN81572_c0_g2_i1	3167	466.2	7.5	435.32	7.41	415.2	6.08	5	0.08	0	0	0	0	225.493	-6.77345	0.373093	-18.1549	1.17525e-73	1.32512e-71	Down	gi|720056776|ref|XP_010273774.1|	PREDICTED: putative leucine-rich repeat receptor-like serine/threonine-protein kinase At2g24130 [Nelumbo nucifera]	57.1	2.4e-294	1020.4	gnl|CDD|229129	KOG1187, KOG1187, KOG1187, Serine/threonine protein kinase [Signal transduction mechanisms].	35.669	7.16e-74	263	gi|75339043|sp|Q9ZUI0.1|Y2241_ARATH	Q9ZUI0.1	RecName: Full=Putative leucine-rich repeat receptor-like serine/threonine-protein kinase At2g24130; Flags: Precursor	44.6	4.3e-212	739.6	--	--	--	--	--	--	--	--
TRINITY_DN116034_c0_g1_i2	3334	405.8	6.17	411.35	6.61	431.6	5.97	1238.12	18.67	1073.15	17.98	1277.77	17.3	781.289	1.41189	0.0777989	18.1479	1.33327e-73	1.50119e-71	Ups	gi|1009138669|ref|XP_015886708.1|	PREDICTED: DNA-damage-repair/toleration protein DRT100 [Ziziphus jujuba]	52.1	3e-170	608.2	gnl|CDD|228566	KOG0618, KOG0618, KOG0618, Serine/threonine phosphatase 2C containing leucine-rich repeats, similar to SCN circadian oscillatory protein (SCOP) [Signal transduction mechanisms].	24.236	7.44e-22	100	gi|281185491|sp|Q8VZG8.3|MIK2_ARATH	Q8VZG8.3	RecName: Full=MDIS1-interacting receptor like kinase 2; Short=AtMIK2; AltName: Full=Probable LRR receptor-like serine/threonine-protein kinase At4g08850; Flags: Precursor	29.3	2.2e-49	199.1	--	--	--	--	--	--	--	--
TRINITY_DN106694_c0_g2_i1	1353	341	15.14	291	13.64	387	15.43	5	0.22	3	0.14	7	0.27	174.983	-5.62735	0.310091	-18.1474	1.34605e-73	1.51344e-71	Down	gi|593692006|ref|XP_007146545.1|	hypothetical protein PHAVU_006G049700g [Phaseolus vulgaris]	44.3	5.3e-73	283.9	--	--	--	--	--	gi|75170975|sp|Q9FJ76.1|WAXS5_ARATH	Q9FJ76.1	RecName: Full=Probable long-chain-alcohol O-fatty-acyltransferase 5; AltName: Full=Wax synthase 5	40.7	5.4e-63	243	--	--	--	--	--	--	--	--
TRINITY_DN117635_c8_g2_i1	2497	576.53	12.13	516.62	11.49	551.66	10.54	0	0	0	0	0	0	280.321	-7.6759	0.424405	-18.0863	4.08818e-73	4.57733e-71	Down	--	--	--	--	--	--	--	--	--	--	--	--	--	--	--	--	--	--	--	--	--	--	--	--
TRINITY_DN94187_c2_g1_i2	1619	790.35	27.89	733.73	27.35	885.05	28.17	204.99	7.12	193.03	7.44	315.62	9.84	520.673	-1.85272	0.102467	-18.0812	4.48051e-73	5.00961e-71	Down	gi|720075788|ref|XP_010279423.1|	PREDICTED: probable glutathione S-transferase [Nelumbo nucifera]	60.7	3e-75	291.6	gnl|CDD|228355	KOG0406, KOG0406, KOG0406, Glutathione S-transferase [Posttranslational modification, protein turnover, chaperones].	50	2.33e-84	263	gi|417148|sp|P32110.1|GSTX6_SOYBN	P32110.1	RecName: Full=Probable glutathione S-transferase; AltName: Full=G2-4; AltName: Full=Heat shock protein 26A	53.1	1.8e-60	235	--	--	K00799	GST, gst	glutathione S-transferase	EC:2.5.1.18	1	ko00480 Glutathione metabolism;
TRINITY_DN100693_c0_g22_i1	555	0	0	0	0	0	0	677.84	123.33	533.17	106.04	689.76	112.65	300.276	7.67251	0.42436	18.0802	4.56571e-73	5.09776e-71	Ups	--	--	--	--	--	--	--	--	--	--	--	--	--	--	--	--	--	--	--	--	--	--	--	--
TRINITY_DN118161_c0_g1_i1	4306	356	4.09	315	3.83	316	3.31	1030	11.76	903	11.46	1163	11.92	657.175	1.53222	0.0847841	18.0721	5.28794e-73	5.88775e-71	Ups	gi|743775048|ref|XP_010917897.1|	PREDICTED: phragmoplast orienting kinesin 2 [Elaeis guineensis]	59.4	0	1422.1	gnl|CDD|232209	KOG4280, KOG4280, KOG4280, Kinesin-like protein [Cytoskeleton].	34.158	3.7e-143	475	gi|122238362|sp|Q27IK6.1|POK2_ARATH	Q27IK6.1	RecName: Full=Phragmoplast orienting kinesin 2; AltName: Full=Kinesin POK2	50.2	1.8e-181	638.3	--	--	--	--	--	--	--	--
TRINITY_DN97983_c0_g1_i1	942	629	46.43	638	49.63	679	44.38	1651	118.28	1493	118.17	1736	111.63	1105.03	1.21871	0.067513	18.0515	7.67771e-73	8.53674e-71	Ups	gi|720045074|ref|XP_010270093.1|	PREDICTED: mavicyanin-like [Nelumbo nucifera]	50.3	4.1e-40	174.1	--	--	--	--	--	--	--	--	--	--	--	--	--	--	--	--	--	--	--
TRINITY_DN116987_c3_g5_i2	2883	623	11.13	572	10.81	587	9.54	168	2.98	137	2.7	165	2.62	378.192	-2.01036	0.111441	-18.0398	9.49524e-73	1.05284e-70	Down	gi|586694855|ref|XP_006843658.1|	hypothetical protein AMTR_s00007p00181450 [Amborella trichopoda]	71.2	8.7e-283	981.9	gnl|CDD|228012	KOG0061, KOG0061, KOG0061, Transporter, ABC superfamily (Breast cancer resistance protein) [Secondary metabolites biosynthesis, transport and catabolism].	38.326	0	569	gi|75334115|sp|Q9FNB5.1|AB6G_ARATH	Q9FNB5.1	RecName: Full=ABC transporter G family member 6; Short=ABC transporter ABCG.6; Short=AtABCG6; AltName: Full=White-brown complex homolog protein 6; Short=AtWBC6	66.1	4.6e-253	875.5	GO:0000166	F	--	--	--	--	--	--
TRINITY_DN121968_c4_g2_i1	2749	478.69	9.03	493.91	9.85	518.44	8.89	122.68	2.29	81.87	1.7	114.36	1.92	304.348	-2.3044	0.127863	-18.0223	1.30145e-72	1.44107e-70	Down	gi|672201228|ref|XP_008778083.1|	PREDICTED: receptor like protein kinase S.2 [Phoenix dactylifera]	59.6	8.9e-261	908.7	gnl|CDD|229129	KOG1187, KOG1187, KOG1187, Serine/threonine protein kinase [Signal transduction mechanisms].	42.722	6.7e-93	315	gi|317411737|sp|O48837.2|LRKS2_ARATH	O48837.2	RecName: Full=Receptor like protein kinase S.2; Short=LecRK-S.2	60.1	1.4e-139	498.4	--	--	--	--	--	--	--	--
TRINITY_DN108755_c0_g1_i1	2698	81	1.56	61	1.24	50	0.88	438	8.36	431	9.13	540	9.25	255.472	2.71757	0.150916	18.0072	1.71041e-72	1.88868e-70	Ups	gi|720060165|ref|XP_010274794.1|	PREDICTED: CDT1-like protein b [Nelumbo nucifera]	44.1	2e-116	429.1	gnl|CDD|232687	KOG4762, KOG4762, KOG4762, DNA replication factor [Replication, recombination and repair].	24.952	9.66e-52	193	gi|75206335|sp|Q9SJW9.1|CDT1A_ARATH	Q9SJW9.1	RecName: Full=CDT1-like protein a, chloroplastic; Short=AtCDT1a; Flags: Precursor	45	1e-49	199.9	--	--	--	--	--	--	--	--
TRINITY_DN117555_c2_g1_i1	1212	225	11.57	198	10.74	297	13.67	903	45.45	965	53.77	998	45.09	577.832	1.88559	0.104724	18.0053	1.77013e-72	1.95194e-70	Ups	gi|720094069|ref|XP_010246246.1|	PREDICTED: ubiquitin-conjugating enzyme E2 20 [Nelumbo nucifera]	80	6.6e-75	290	gnl|CDD|228370	KOG0421, KOG0421, KOG0421, Ubiquitin-protein ligase [Posttranslational modification, protein turnover, chaperones].	69.325	7.08e-96	294	gi|75329783|sp|Q8L7T3.1|UBC20_ARATH	Q8L7T3.1	RecName: Full=Ubiquitin-conjugating enzyme E2 20; AltName: Full=E2 ubiquitin-conjugating enzyme 20; AltName: Full=Ubiquitin carrier protein 20	76	6.3e-71	269.2	--	--	K06688	UBE2C, UBC11	ubiquitin-conjugating enzyme E2 C	EC:2.3.2.23	1	ko04120 Ubiquitin mediated proteolysis;
TRINITY_DN120869_c1_g1_i5	2284	572.48	13.35	486.92	12.01	553.62	11.72	0	0	0	0	0	0	274.306	-7.64941	0.42494	-18.0011	1.9087e-72	2.10185e-70	Down	gi|1029112456|ref|XP_016734739.1|	PREDICTED: bifunctional purine biosynthesis protein PurH-like [Gossypium hirsutum]	79.7	7.9e-263	915.2	gnl|CDD|230494	KOG2555, KOG2555, KOG2555, AICAR transformylase/IMP cyclohydrolase/methylglyoxal synthase [Nucleotide transport and metabolism].	39.095	3.85e-177	528	gi|166230875|sp|A3DEU9.1|PUR9_CLOTH	A3DEU9.1	RecName: Full=Bifunctional purine biosynthesis protein PurH; Includes: RecName: Full=Phosphoribosylaminoimidazolecarboxamide formyltransferase; AltName: Full=AICAR transformylase; Includes: RecName: Full=IMP cyclohydrolase; AltName: Full=ATIC; AltName: Full=IMP synthase; AltName: Full=Inosinicase	49.1	7.1e-132	472.6	GO:0003937	F	K00602	purH	phosphoribosylaminoimidazolecarboxamide formyltransferase / IMP cyclohydrolase	EC:2.1.2.3 3.5.4.10	4	ko00230 Purine metabolism;ko00670 One carbon pool by folate;ko01100 Metabolic pathways;ko01110 Biosynthesis of secondary metabolites;
TRINITY_DN115756_c0_g2_i1	1628	342	11.98	317	11.74	338	10.68	6	0.21	2	0.08	6	0.19	171.963	-5.66894	0.315019	-17.9956	2.11052e-72	2.32091e-70	Down	gi|769815416|ref|XP_011622305.1|	PREDICTED: uncharacterized protein LOC18431483 isoform X1 [Amborella trichopoda]	69.5	2.1e-23	119.4	gnl|CDD|229966	KOG2027, KOG2027, KOG2027, Spindle pole body protein [Cytoskeleton].	40.476	1.26e-20	92.8	--	--	--	--	--	--	--	--	--	--	--	--	--	--
TRINITY_DN97221_c0_g1_i1	655	328	45.06	279	40.23	329	38.85	4	0.52	10	1.43	5	0.58	162.161	-5.27478	0.293954	-17.9443	5.32196e-72	5.84445e-70	Down	gi|719967713|ref|XP_010262686.1|	PREDICTED: oleosin 1-like [Nelumbo nucifera]	66.2	1.2e-46	195.3	--	--	--	--	--	gi|1027907298|sp|Q42980.3|OLEO1_ORYSJ	Q42980.3	RecName: Full=Oleosin 16 kDa; AltName: Full=OSE701	40.5	2e-15	84	--	--	--	--	--	--	--	--
TRINITY_DN110571_c5_g4_i1	545	5341.69	1093.26	4736.46	1013.42	6927.08	1182.74	24503.6	4642.18	23941.2	4954.47	27558.7	4686.36	14924	2.0469	0.114191	17.9253	7.48474e-72	8.20833e-70	Ups	gi|30962010|gb|AAP37975.1|	agglutinin [Amaryllis minuta]	58.6	1.7e-30	141.4	--	--	--	--	--	gi|266457|sp|P30617.1|LEC_GALNI	P30617.1	RecName: Full=Mannose-specific lectin; AltName: Full=Agglutinin; AltName: Full=LecGNA 2; Flags: Precursor	55.9	5.4e-30	132.1	--	--	--	--	--	--	--	--
TRINITY_DN95997_c0_g1_i1	1051	311	19.52	265	17.54	392	21.9	28	1.71	25	1.69	25	1.37	176.04	-3.60907	0.201411	-17.9189	8.39678e-72	9.19596e-70	Down	gi|1009148500|ref|XP_015891970.1|	PREDICTED: translocator protein homolog [Ziziphus jujuba]	45.3	1.6e-37	165.6	gnl|CDD|231729	KOG3797, KOG3797, KOG3797, Peripheral-type benzodiazepine receptor and related proteins [Signal transduction mechanisms].	24.812	3.61e-10	58.2	gi|75100575|sp|O82245.1|TSPO_ARATH	O82245.1	RecName: Full=Translocator protein homolog; Short=AtTSPO	44.7	1.6e-30	134.8	--	--	--	--	--	--	--	--
TRINITY_DN115446_c0_g1_i2	575	277.28	50.08	275.64	52.12	331.25	50.43	18.28	3.08	19.14	3.53	23.95	3.62	159.771	-3.81747	0.213161	-17.9089	1.00551e-71	1.09971e-69	Down	gi|548854689|gb|ERN12599.1|	hypothetical protein AMTR_s00025p00223440 [Amborella trichopoda]	77.1	3.9e-33	150.2	--	--	--	--	--	--	--	--	--	--	--	--	--	--	--	--	--	--	--
TRINITY_DN106174_c1_g1_i2	1395	456.76	19.48	387.9	17.47	501.13	19.21	3	0.13	0	0	0	0	228.714	-7.02292	0.392195	-17.9067	1.04516e-71	1.14152e-69	Down	gi|168022569|ref|XP_001763812.1|	predicted protein [Physcomitrella patens]	23.8	7e-12	80.9	--	--	--	--	--	--	--	--	--	--	--	--	--	--	--	--	--	--	--
TRINITY_DN91501_c0_g1_i1	2755	584	10.98	498	9.91	607	10.38	146	2.72	141	2.92	171	2.86	359.237	-1.9679	0.110015	-17.8876	1.47417e-71	1.60788e-69	Down	gi|743780186|ref|XP_010920444.1|	PREDICTED: protein ENHANCED DISEASE RESISTANCE 2 isoform X1 [Elaeis guineensis]	71	2.6e-305	1056.6	--	--	--	--	--	gi|75304478|sp|Q8VZF6.1|EDR2L_ARATH	Q8VZF6.1	RecName: Full=Protein ENHANCED DISEASE RESISTANCE 2-like	37.1	2.1e-98	361.7	--	--	--	--	--	--	--	--
TRINITY_DN120577_c6_g3_i2	1900	317	9.19	309	9.47	314	8.24	1	0.03	6	0.19	11	0.28	163.047	-5.34284	0.298958	-17.8716	1.96429e-71	2.13955e-69	Down	--	--	--	--	--	--	--	--	--	--	--	--	--	--	--	--	--	--	--	--	--	--	--	--
TRINITY_DN93719_c2_g2_i1	593	387	65.29	334	59.03	487	69.61	2	0.32	2	0.35	2	0.28	205.19	-6.54737	0.366535	-17.8629	2.29397e-71	2.49526e-69	Down	gi|586700066|ref|XP_006844727.1|	hypothetical protein AMTR_s00016p00253610 [Amborella trichopoda]	75.8	2.9e-60	240.4	--	--	--	--	--	gi|118926|sp|P22242.1|DRPE_CRAPL	P22242.1	RecName: Full=Desiccation-related protein PCC13-62; Flags: Precursor [Craterostigma plantagineum]	70.5	1.9e-57	223.4	--	--	--	--	--	--	--	--
TRINITY_DN67468_c2_g1_i1	947	490	35.88	411	31.72	577	37.42	0	0	1	0.08	0	0	250.299	-7.3875	0.414343	-17.8294	4.17724e-71	4.53762e-69	Down	gi|586700524|ref|XP_006844813.1|	hypothetical protein AMTR_s00058p00043110 [Amborella trichopoda]	56.4	4.7e-36	160.6	--	--	--	--	--	gi|74581594|sp|Q9HSF6.1|RNH_HALSA	Q9HSF6.1	RecName: Full=Ribonuclease HI; Short=Halo-RNase HI; Short=RNase HI	44.7	1e-20	102.1	--	--	--	--	--	--	--	--
TRINITY_DN121475_c1_g32_i1	680	461.15	58.94	412.54	55.37	534.02	58.91	95.2	11.57	94.48	12.63	119.65	13.06	287.503	-2.26297	0.126989	-17.8202	4.92565e-71	5.34337e-69	Down	--	--	--	--	--	--	--	--	--	--	--	--	--	--	--	--	--	--	--	--	--	--	--	--
TRINITY_DN86008_c0_g1_i1	1684	488	16.4	432	15.34	531	16.11	0	0	0	0	1	0.03	246.454	-7.37594	0.414109	-17.8116	5.74293e-71	6.22154e-69	Down	gi|719993738|ref|XP_010253969.1|	PREDICTED: UDP-glycosyltransferase 86A2-like [Nelumbo nucifera]	63.1	1.2e-172	615.1	gnl|CDD|229134	KOG1192, KOG1192, KOG1192, UDP-glucuronosyl and UDP-glucosyl transferase [Carbohydrate transport and metabolism, Energy production and conversion].	26.754	5.29e-36	139	gi|75313513|sp|Q9SJL0.1|U86A1_ARATH	Q9SJL0.1	RecName: Full=UDP-glycosyltransferase 86A1	55.3	5.2e-156	552.4	GO:0016757	F	--	--	--	--	--	--
TRINITY_DN110682_c1_g1_i1	1189	490.5	25.89	505	28.13	540	25.49	0	0	0	0	0	0	261.424	-7.58915	0.426177	-17.8075	6.18092e-71	6.68699e-69	Down	gi|586658737|ref|XP_006829502.1|	hypothetical protein AMTR_s00074p00116330 [Amborella trichopoda]	49.8	1.1e-82	315.8	gnl|CDD|230563	KOG2624, KOG2624, KOG2624, Triglyceride lipase-cholesterol esterase [Lipid transport and metabolism].	34.551	7.53e-76	242	gi|75322727|sp|Q67ZU1.1|LIP2_ARATH	Q67ZU1.1	RecName: Full=Triacylglycerol lipase 2; Flags: Precursor	44.6	2.1e-71	270.8	--	--	--	--	--	--	--	--
TRINITY_DN98228_c0_g1_i1	1273	579.55	27.89	554.48	28.17	655.86	28.29	172.66	8.14	156.64	8.18	157.56	6.67	381.903	-1.95573	0.11012	-17.7601	1.44042e-70	1.55208e-68	Down	gi|225468763|ref|XP_002274881.1|	unnamed protein product [Vitis vinifera]	78.7	6.7e-86	326.6	--	--	--	--	--	gi|75212080|sp|Q9SVL6.1|CRPM2_ARATH	Q9SVL6.1	RecName: Full=Cold-regulated 413 plasma membrane protein 2; Short=AtCOR413-PM2	67.5	1.1e-73	278.5	--	--	--	--	--	--	--	--
TRINITY_DN120930_c0_g1_i1	2201	19	0.46	16.28	0.42	16	0.35	342.56	8.25	273.46	7.31	352.53	7.62	161.755	3.97284	0.223967	17.7385	2.11472e-70	2.27558e-68	Ups	gi|719972096|ref|XP_010276559.1|	PREDICTED: protein ECERIFERUM 1-like [Nelumbo nucifera]	61.5	4.7e-220	773.1	gnl|CDD|228819	KOG0873, KOG0873, KOG0873, C-4 sterol methyl oxidase [Lipid transport and metabolism].	25.561	8.76e-07	50.1	gi|408407605|sp|F4HVY0.1|CER1_ARATH	F4HVY0.1	RecName: Full=Protein ECERIFERUM 1	54.8	2.8e-202	706.4	--	--	K15404	K15404, CER1	aldehyde decarbonylase	EC:4.1.99.5	2	ko00073 Cutin, suberine and wax biosynthesis;ko01110 Biosynthesis of secondary metabolites;
TRINITY_DN79842_c0_g1_i1	1752	454	14.53	475	16.06	511	14.77	1524	48.1	1146	40.11	1555	44.05	911.526	1.43653	0.0810654	17.7207	2.90297e-70	3.11961e-68	Ups	gi|225447687|ref|XP_002276552.1|	PREDICTED: uncharacterized GPI-anchored protein At4g28100 [Vitis vinifera]	84.5	1.6e-125	458.8	--	--	--	--	--	gi|75208205|sp|Q9SUC9.1|UGPI7_ARATH	Q9SUC9.1	RecName: Full=Uncharacterized GPI-anchored protein At4g28100; Flags: Precursor	74.6	7.9e-107	389	GO:0046658	C	--	--	--	--	--	--
TRINITY_DN102644_c2_g1_i1	1378	548	23.75	535	24.48	565	22	150	6.38	136	6.41	143	5.46	349.013	-2.02448	0.114265	-17.7174	3.07816e-70	3.30344e-68	Down	gi|720000785|ref|XP_010256139.1|	PREDICTED: homocysteine S-methyltransferase 2 [Nelumbo nucifera]	80.6	4.8e-154	553.1	gnl|CDD|229520	KOG1579, KOG1579, KOG1579, Homocysteine S-methyltransferase [Amino acid transport and metabolism].	42.249	1.82e-121	359	gi|50400668|sp|Q9M1W4.1|HMT2_ARATH	Q9M1W4.1	RecName: Full=Homocysteine S-methyltransferase 2; AltName: Full=S-methylmethionine:homocysteine methyltransferase 2; Short=AtHMT-2; Short=SMM:Hcy S-methyltransferase 2	72.9	4.7e-139	495.7	GO:0032259	P	K00547	mmuM, BHMT2	homocysteine S-methyltransferase	EC:2.1.1.10	3	ko00270 Cysteine and methionine metabolism;ko01100 Metabolic pathways;ko01110 Biosynthesis of secondary metabolites;
TRINITY_DN120704_c2_g1_i1	1801	2515	77.82	2531	82.76	2713	75.88	1419	43.32	1115	37.75	1485	40.69	1955.46	-1.05521	0.0595613	-17.7163	3.13893e-70	3.36416e-68	Down	gi|731419180|ref|XP_010660933.1|	PREDICTED: UDP-glycosyltransferase 90A1-like isoform X1 [Vitis vinifera]	53.2	7.4e-131	476.5	gnl|CDD|229134	KOG1192, KOG1192, KOG1192, UDP-glucuronosyl and UDP-glucosyl transferase [Carbohydrate transport and metabolism, Energy production and conversion].	32.515	9.44e-39	143	gi|75217060|sp|Q9ZVX4.1|U90A1_ARATH	Q9ZVX4.1	RecName: Full=UDP-glycosyltransferase 90A1	47.2	1.8e-114	414.5	--	--	--	--	--	--	--	--
TRINITY_DN102042_c0_g1_i1	1699	255	8.47	299	10.5	349	10.47	21	0.69	15	0.54	21	0.62	162.443	-3.92879	0.221932	-17.7027	3.99966e-70	4.28092e-68	Down	gi|1000959155|ref|XP_015576536.1|	PREDICTED: protein GPR107 [Ricinus communis]	68.2	1.1e-171	612.1	gnl|CDD|230508	KOG2569, KOG2569, KOG2569, G protein-coupled seven transmembrane receptor [Signal transduction mechanisms].	49.758	3.87e-167	489	gi|71152087|sp|Q8BUV8.2|GP107_MOUSE	Q8BUV8.2	RecName: Full=Protein GPR107; Flags: Precursor	40.6	5.3e-60	233.4	GO:0016021	C	--	--	--	--	--	--
TRINITY_DN118616_c4_g1_i1	3745	254	3.4	227	3.21	237	2.89	813.81	10.81	703	10.37	983.2	11.72	515.803	1.6769	0.0947266	17.7025	4.00955e-70	4.28578e-68	Ups	gi|743817781|ref|XP_010931031.1|	PREDICTED: LOW QUALITY PROTEIN: uncharacterized protein LOC105052038 [Elaeis guineensis]	29.2	3.1e-14	90.1	gnl|CDD|230924	KOG2985, KOG2985, KOG2985, Uncharacterized conserved protein [Function unknown].	20.465	8.97e-06	47.8	gi|122107260|sp|Q17Q32.1|ENOPH_AEDAE	Q17Q32.1	RecName: Full=Enolase-phosphatase E1; AltName: Full=2,3-diketo-5-methylthio-1-phosphopentane phosphatase	21.7	2.9e-05	52.8	--	--	--	--	--	--	--	--
TRINITY_DN116728_c0_g2_i1	1450	398	16.15	378	16.2	588	21.46	52	2.07	59	2.61	81	2.9	260.385	-2.86901	0.162086	-17.7005	4.15391e-70	4.43418e-68	Down	--	--	--	--	--	--	--	--	--	--	--	--	--	--	--	--	--	--	K05278	FLS	flavonol synthase	EC:1.14.11.23	3	ko00941 Flavonoid biosynthesis;ko01100 Metabolic pathways;ko01110 Biosynthesis of secondary metabolites;
TRINITY_DN154310_c0_g1_i1	1137	269	15.1	294	17.42	305	15.29	18	0.99	6	0.36	19	0.94	154.565	-4.23909	0.239538	-17.6969	4.42709e-70	4.7195e-68	Down	gi|659079635|ref|XP_008440361.1|	PREDICTED: peroxidase 73-like [Cucumis melo]	80.2	6.1e-139	502.7	--	--	--	--	--	gi|26397925|sp|Q9SZE7.1|PER51_ARATH	Q9SZE7.1	RecName: Full=Peroxidase 51; Short=Atperox P51; AltName: Full=ATP37; Flags: Precursor	69.5	1.3e-126	454.1	GO:0006979	P	--	--	--	--	--	--
TRINITY_DN103155_c0_g1_i1	2288	1302	30.31	1257	30.94	1537	32.46	626	14.42	537	13.73	712	14.72	991.107	-1.22824	0.0694111	-17.6951	4.57287e-70	4.86843e-68	Down	gi|720030474|ref|XP_010265527.1|	PREDICTED: shikimate O-hydroxycinnamoyltransferase-like [Nelumbo nucifera]	81.3	1.2e-210	741.9	--	--	--	--	--	gi|75150330|sp|Q8GSM7.1|HST_TOBAC	Q8GSM7.1	RecName: Full=Shikimate O-hydroxycinnamoyltransferase; AltName: Full=Hydroxycinnamoyl transferase; AltName: Full=Hydroxycinnamoyl-Coenzyme A shikimate/quinate hydroxycinnamoyltransferase	78.8	9.6e-206	718	GO:0010252	P	--	--	--	--	--	--
TRINITY_DN113715_c1_g5_i2	2101	355.52	9.15	379.53	10.32	421.45	9.82	45.51	1.16	65.46	1.85	64.81	1.48	224.92	-2.76625	0.156361	-17.6914	4.88209e-70	5.19075e-68	Down	gi|1009109060|ref|XP_015888041.1|	PREDICTED: putative FBD-associated F-box protein At1g61330 [Ziziphus jujuba]	28.5	2e-31	146.4	--	--	--	--	--	gi|75333542|sp|Q9C8Y6.1|FBD5_ARATH	Q9C8Y6.1	RecName: Full=FBD-associated F-box protein At1g66310	25.9	1.1e-14	83.2	--	--	--	--	--	--	--	--
TRINITY_DN69657_c0_g1_i1	803	63	5.99	55	5.51	83	6.92	464	42.5	366	36.97	516	42.43	245.844	2.59329	0.146787	17.6671	7.52264e-70	7.98765e-68	Ups	gi|659078077|ref|XP_008439537.1|	PREDICTED: putative germin-like protein 2-1 [Cucumis melo]	54.6	5.7e-59	236.5	--	--	--	--	--	gi|75261355|sp|Q6K5Q0.1|GL21_ORYSJ	Q6K5Q0.1	RecName: Full=Putative germin-like protein 2-1; Flags: Precursor	52.4	2.9e-56	219.9	--	--	--	--	--	--	--	--
TRINITY_DN109644_c0_g7_i2	2855	923.52	16.68	943.43	18.03	1000.11	16.44	381.97	6.84	274.64	5.46	377.92	6.08	651.559	-1.56973	0.088919	-17.6535	9.56482e-70	1.01426e-67	Down	gi|769821968|ref|XP_011629378.1|	PREDICTED: probable LRR receptor-like serine/threonine-protein kinase At5g45840 [Amborella trichopoda]	56.8	3.9e-219	770.4	gnl|CDD|229129	KOG1187, KOG1187, KOG1187, Serine/threonine protein kinase [Signal transduction mechanisms].	31.437	3.47e-62	225	gi|264664534|sp|C0LGU7.1|MDIS1_ARATH	C0LGU7.1	RecName: Full=Protein MALE DISCOVERER 1; Short=AtMDIS1; AltName: Full=Probable LRR receptor-like serine/threonine-protein kinase At5g45840; Flags: Precursor	46.6	6.5e-167	589.3	GO:0016772	F	--	--	--	--	--	--
TRINITY_DN106480_c0_g1_i1	2065	512	13.44	411	11.41	562	13.37	0	0	0	0	0	0	251.482	-7.53697	0.427568	-17.6275	1.51399e-69	1.60333e-67	Down	--	--	--	--	--	--	--	--	--	--	--	--	--	--	--	--	--	--	--	--	--	--	--	--
TRINITY_DN111602_c2_g5_i6	1053	11.99	0.75	10.99	0.73	22.18	1.24	315.97	19.28	313.34	21.15	332.73	18.22	160.53	4.12853	0.234369	17.6155	1.87172e-69	1.97695e-67	Ups	--	--	--	--	--	--	--	--	--	--	--	--	--	--	--	--	--	--	--	--	--	--	--	--
TRINITY_DN110112_c0_g1_i1	2266	154.9	3.65	125.6	3.13	134.84	2.88	597.11	13.91	567.71	14.68	854.64	17.87	387.581	2.13955	0.121495	17.6103	2.05529e-69	2.16798e-67	Ups	gi|720006447|ref|XP_010257983.1|	PREDICTED: fructokinase-like 2, chloroplastic [Nelumbo nucifera]	67.2	1.7e-156	562	gnl|CDD|230794	KOG2855, KOG2855, KOG2855, Ribokinase [Carbohydrate transport and metabolism].	35.043	5.79e-78	254	gi|704045468|sp|F4I0K2.2|SCKL2_ARATH	F4I0K2.2	RecName: Full=Fructokinase-like 2, chloroplastic; AltName: Full=pfkB-type carbohydrate kinase family protein 1; Flags: Precursor	57.4	6.5e-138	492.7	--	--	--	--	--	--	--	--
TRINITY_DN115818_c0_g1_i2	2034	578.37	15.46	410.69	11.6	506.17	12.26	0	0	0	0	0	0	253.811	-7.53751	0.428129	-17.6057	2.2264e-69	2.34539e-67	Down	gi|769805443|ref|XP_006849989.2|	PREDICTED: cytokinin dehydrogenase 7 [Amborella trichopoda]	57.1	2e-169	604.7	gnl|CDD|229173	KOG1231, KOG1231, KOG1231, Proteins containing the FAD binding domain [Energy production and conversion].	38.627	7.77e-133	408	gi|66773939|sp|Q9FUJ1.1|CKX7_ARATH	Q9FUJ1.1	RecName: Full=Cytokinin dehydrogenase 7; AltName: Full=Cytokinin oxidase 7; Short=AtCKX5; Short=AtCKX7; Short=CKO7	45.4	4.7e-119	429.9	--	--	--	--	--	--	--	--
TRINITY_DN98770_c0_g1_i1	1508	10	0.39	17	0.69	14	0.49	300	11.39	278	11.7	366	12.47	155.912	4.20759	0.239021	17.6034	2.31845e-69	2.43915e-67	Ups	gi|451172783|gb|AGF33325.1|	LEAFY-like protein [Pistacia chinensis]	60.5	4.3e-116	427.2	--	--	--	--	--	gi|7227934|sp|O48559.1|UNI_PEA	O48559.1	RecName: Full=Protein UNIFOLIATA	57.4	1.2e-111	404.8	--	--	--	--	--	--	--	--
TRINITY_DN113280_c0_g1_i2	1668	454	15.44	450	16.16	472	14.48	0	0	1	0.04	0	0	234.623	-7.31055	0.415412	-17.5983	2.53829e-69	2.66693e-67	Down	gi|702377250|ref|XP_010062770.1|	hypothetical protein EUGRSUZ_F03231 [Eucalyptus grandis]	83.5	9.5e-165	589	gnl|CDD|228694	KOG0747, KOG0747, KOG0747, Putative NAD+-dependent epimerases [Carbohydrate transport and metabolism].	64.072	0	546	gi|62901052|sp|Q9LH76.1|RHM3_ARATH	Q9LH76.1	RecName: Full=Trifunctional UDP-glucose 4,6-dehydratase/UDP-4-keto-6-deoxy-D-glucose 3,5-epimerase/UDP-4-keto-L-rhamnose-reductase RHM3; AltName: Full=Probable rhamnose biosynthetic enzyme 3; Short=AtRHM3; Includes: RecName: Full=UDP-glucose 4,6-dehydratase; Includes: RecName: Full=UDP-4-keto-6-deoxy-D-glucose 3,5-epimerase/UDP-4-keto-L-rhamnose 4-keto-reductase	79.8	1.8e-164	580.5	--	--	K12450	RHM	UDP-glucose 4,6-dehydratase	EC:4.2.1.76	1	ko00520 Amino sugar and nucleotide sugar metabolism;
TRINITY_DN96295_c0_g1_i1	395	344	188.68	380.83	214.53	445	185.13	2	0.94	0	0	3	1.27	199.581	-6.61561	0.375935	-17.5977	2.56307e-69	2.68944e-67	Down	--	--	--	--	--	--	--	--	--	--	--	--	--	--	--	--	--	--	--	--	--	--	--	--
TRINITY_DN93625_c0_g1_i1	1229	511	25.78	533	28.38	632	28.55	1457	71.99	1284	70.24	1577	69.93	967.812	1.25692	0.0714532	17.5908	2.89687e-69	3.03573e-67	Ups	gi|901808033|gb|KMZ64961.1|	CBM43-containing protein [Zostera marina]	63.2	4.9e-33	151	--	--	--	--	--	gi|75173381|sp|Q9FZ86.1|PDCB3_ARATH	Q9FZ86.1	RecName: Full=PLASMODESMATA CALLOSE-BINDING PROTEIN 3; Short=AtPDCB3; Flags: Precursor	52	1e-28	129	--	--	--	--	--	--	--	--
TRINITY_DN85490_c1_g1_i1	1701	440	14.6	413	14.48	465	13.93	91	2.98	88	3.19	113	3.32	270.28	-2.25238	0.128121	-17.5802	3.49595e-69	3.65875e-67	Down	gi|823143000|ref|XP_012471298.1|	hypothetical protein B456_003G129900 [Gossypium raimondii]	70.8	4.3e-197	696.4	gnl|CDD|228107	KOG0157, KOG0157, KOG0157, Cytochrome P450 CYP4/CYP19/CYP26 subfamilies [Secondary metabolites biosynthesis, transport and catabolism, Lipid transport and metabolism].	29.86	3.95e-109	339	gi|75278888|sp|O81077.1|ABAH2_ARATH	O81077.1	RecName: Full=Abscisic acid 8'-hydroxylase 2; Short=ABA 8'-hydroxylase 2; AltName: Full=Cytochrome P450 707A2	66.3	2.8e-178	626.3	--	--	--	--	--	--	--	--
TRINITY_DN119638_c4_g1_i2	2911	551.13	9.74	460.91	8.62	564.55	9.08	125.64	2.2	132.17	2.57	142.01	2.23	331.302	-2.05793	0.117092	-17.5753	3.81107e-69	3.98334e-67	Down	gi|641853527|gb|KDO72345.1|	hypothetical protein CISIN_1g0039902mg, partial [Citrus sinensis]	71.9	9e-78	300.8	gnl|CDD|229180	KOG1238, KOG1238, KOG1238, Glucose dehydrogenase/choline dehydrogenase/mandelonitrile lyase (GMC oxidoreductase family) [General function prediction only].	21.854	3.68e-06	48.5	gi|300680983|sp|O65709.2|FAO4A_ARATH	O65709.2	RecName: Full=Long-chain-alcohol oxidase FAO4A; AltName: Full=Long-chain fatty alcohol oxidase 4A	61.5	1.8e-63	245.7	--	--	--	--	--	--	--	--
TRINITY_DN115386_c6_g4_i2	1669	219.79	7.47	158.01	5.67	194.76	5.97	763.52	25.56	625.96	23.24	899.56	27.03	457.398	1.87242	0.106545	17.574	3.896e-69	4.0668e-67	Ups	gi|720033864|ref|XP_010266558.1|	PREDICTED: auxin response factor 9-like [Nelumbo nucifera]	57.5	1.9e-165	591.3	--	--	--	--	--	gi|75225108|sp|Q6YVY0.1|ARFG_ORYSJ	Q6YVY0.1	RecName: Full=Auxin response factor 7	49.7	1.7e-130	467.6	GO:0009987	P	K14486	K14486, ARF	auxin response factor	--	1	ko04075 Plant hormone signal transduction;
TRINITY_DN118456_c2_g1_i3	3553	626	8.87	631	9.45	675	8.71	1576	22.17	1348	21.06	1762	22.24	1068.6	1.16613	0.0663893	17.565	4.5703e-69	4.75828e-67	Ups	gi|297740802|emb|CBI30984.3|	unnamed protein product [Vitis vinifera]	55.2	1.5e-188	669.1	--	--	--	--	--	--	--	--	--	--	--	--	--	--	--	--	--	--	--
TRINITY_DN114135_c2_g1_i1	994	739	50.33	682	48.96	810	48.98	1881	124.6	2024	148.19	2062	122.6	1329.36	1.31868	0.0751252	17.5531	5.63081e-69	5.8548e-67	Ups	gi|672192772|ref|XP_008775859.1|	PREDICTED: glutathione S-transferase U17-like [Phoenix dactylifera]	68.9	1.1e-78	302.4	gnl|CDD|228355	KOG0406, KOG0406, KOG0406, Glutathione S-transferase [Posttranslational modification, protein turnover, chaperones].	50.718	3.16e-79	246	gi|75263009|sp|Q9FUS8.1|GSTUH_ARATH	Q9FUS8.1	RecName: Full=Glutathione S-transferase U17; Short=AtGSTU17; AltName: Full=GST class-tau member 17; AltName: Full=Glutathione S-transferase 30; AltName: Full=Protein EARLY RESPONSIVE TO DEHYDRATION 9	63	2.8e-69	263.5	GO:0080167	P	K00799	GST, gst	glutathione S-transferase	EC:2.5.1.18	1	ko00480 Glutathione metabolism;
TRINITY_DN118156_c2_g4_i1	1196	562.88	29.47	518.77	28.67	623.88	29.22	149.75	7.67	152.5	8.65	187.52	8.62	367.188	-1.88734	0.107767	-17.5132	1.13688e-68	1.18058e-66	Down	gi|147855202|emb|CAN83835.1|	hypothetical protein VITISV_009604 [Vitis vinifera]	58.9	2.4e-45	191.8	--	--	--	--	--	--	--	--	--	--	--	--	--	--	--	--	--	--	--
TRINITY_DN114176_c14_g3_i2	1706	829.67	27.43	822.42	28.73	982.56	29.34	312.56	10.19	205.09	7.41	332.37	9.72	580.824	-1.73012	0.0988498	-17.5025	1.37001e-68	1.42082e-66	Down	gi|731401720|ref|XP_010654396.1|	PREDICTED: trihelix transcription factor ASIL2-like [Vitis vinifera]	46.9	7e-38	167.5	gnl|CDD|232211	KOG4282, KOG4282, KOG4282, Transcription factor GT-2 and related proteins, contains trihelix DNA-binding/SANT domain [Transcription].	37.736	1.9e-20	92.8	gi|75273560|sp|Q9LJG8.1|ASIL2_ARATH	Q9LJG8.1	RecName: Full=Trihelix transcription factor ASIL2; AltName: Full=6B-interacting protein 1-like 2; AltName: Full=Trihelix DNA-binding protein ASIL2	68.6	4.6e-35	150.6	--	--	--	--	--	--	--	--
TRINITY_DN114351_c0_g1_i2	1857	322.06	9.6	327.19	10.31	436.87	11.78	3.79	0.11	3.33	0.11	0	0	185.127	-6.30955	0.360532	-17.5007	1.4158e-68	1.46641e-66	Down	gi|586644376|ref|XP_006827237.1|	hypothetical protein AMTR_s00010p00261170 [Amborella trichopoda]	60.4	2.2e-85	325.5	gnl|CDD|229550	KOG1609, KOG1609, KOG1609, Protein involved in mRNA turnover and stability [RNA processing and modification].	25.532	9.14e-31	125	--	--	--	--	--	--	--	--	--	--	--	--	--	--
TRINITY_DN115093_c0_g2_i2	2703	684	13.15	694	14.11	773	13.51	226	4.3	232	4.91	261	4.46	480.052	-1.67279	0.0955887	-17.4999	1.43509e-68	1.48448e-66	Down	gi|769810645|ref|XP_011623895.1|	PREDICTED: LOW QUALITY PROTEIN: B-box zinc finger protein 32-like [Amborella trichopoda]	42.9	2.1e-49	206.5	--	--	--	--	--	gi|75273522|sp|Q9LJB7.1|BBX32_ARATH	Q9LJB7.1	RecName: Full=B-box zinc finger protein 32; AltName: Full=EIP6, EMF1-INTERACTING PROTEIN 6	53.6	4.6e-13	78.2	--	--	--	--	--	--	--	--
TRINITY_DN118928_c1_g1_i6	4304	109.93	1.26	140.78	1.71	172.62	1.81	673.37	7.69	568.88	7.22	710	7.28	380.625	2.0769	0.118697	17.4974	1.49922e-68	1.54881e-66	Ups	gi|672136855|ref|XP_008792132.1|	PREDICTED: LOW QUALITY PROTEIN: protein argonaute PNH1-like [Phoenix dactylifera]	78.3	0	1521.9	gnl|CDD|228987	KOG1041, KOG1041, KOG1041, Translation initiation factor 2C (eIF-2C) and related proteins [Translation, ribosomal structure and biogenesis].	39.306	0	887	gi|75119312|sp|Q69VD5.1|PNH1_ORYSJ	Q69VD5.1	RecName: Full=Protein argonaute PNH1; AltName: Full=Protein PINHEAD homolog 1; Short=OsPNH1	82.4	0	1484.5	--	--	--	--	--	--	--	--
TRINITY_DN107779_c2_g9_i1	1996	273	7.46	262	7.57	295	7.3	891	24.06	743	22.26	1074	26.03	566.898	1.58459	0.0906344	17.4833	1.92038e-68	1.97881e-66	Ups	gi|719989711|ref|XP_010252734.1|	PREDICTED: uncharacterized protein LOC104594226 [Nelumbo nucifera]	54.6	6.1e-102	380.6	--	--	--	--	--	--	--	--	--	--	--	--	--	--	--	--	--	--	--
TRINITY_DN98385_c2_g1_i1	1436	307	12.61	282	12.23	317	11.71	29	1.17	29	1.3	39	1.41	169.394	-3.24102	0.185382	-17.4829	1.93392e-68	1.9902e-66	Down	gi|720057190|ref|XP_010273905.1|	PREDICTED: eukaryotic translation initiation factor 3 subunit K [Nelumbo nucifera]	64.9	0.0016	53.1	--	--	--	--	--	gi|23396617|sp|Q94HF1.1|EIF3K_ORYSJ	Q94HF1.1	RecName: Full=Eukaryotic translation initiation factor 3 subunit K; Short=eIF3k; AltName: Full=eIF-3 p25	61.8	0.00021	48.5	--	--	--	--	--	--	--	--
TRINITY_DN118709_c2_g1_i1	1803	332	10.26	414	13.52	362	10.11	42	1.28	46	1.56	49	1.34	211.421	-3.05184	0.174662	-17.4729	2.30673e-68	2.37082e-66	Down	gi|720021156|ref|XP_010262638.1|	PREDICTED: aldo-keto reductase family 4 member C9-like [Nelumbo nucifera]	78.4	6.9e-145	523.1	gnl|CDD|229518	KOG1577, KOG1577, KOG1577, Aldo/keto reductase family proteins [General function prediction only].	51.916	5.7e-119	367	gi|122241485|sp|Q0PGJ6.1|AKRC9_ARATH	Q0PGJ6.1	RecName: Full=Aldo-keto reductase family 4 member C9	64.7	1.5e-116	421.4	--	--	--	--	--	--	--	--
[truncated: 10,264 more rows]

## Sheet: Sheet5
Table S5 COG enrichment analysis of the DEGs
Code	Description	Gene_num	Gene_list
[truncated: 24 more rows]

## Sheet: Sheet6
Table S6 GO enrichment analysis of the DEGs
GO	GO_Term	Number	Type	Gene_List
GO:0001906	cell killing	1	biological_process	TRINITY_DN117628_c2_g1_i1
[truncated: 34 more rows]

## Sheet: Sheet7
Table S7 KEGG enrichment analysis of the DEGs
[truncated: 23 more rows]

[truncated: 4 more sheets: Sheet8, Sheet9, Sheet10, Sheet11]
